# Supplementary material for: Multi-omic detection of Mycobacterium leprae in archaeological human dental calculus
Source: Philos Trans R Soc Lond B Biol Sci. 2020 Oct 5;375(1812):20190584. doi: 10.1098/rstb.2019.0584 (PMC7702802; doi:10.1098/rstb.2019.0584)
Supplement: Supplementary Tables 1-8 [file rstb20190584supp2.xlsx]

## Sheet: Supplementary Table 1
Multi-omic detection of Mycobacterium leprae in archaeological human dental calculus | Philosophical Transactions B | Fotakis et al 2020
Supplementary Table 1. MALT results listing number of reads assigned to taxa in the database using 95% minimum identity.
SUM= reads summarized at each node, i.e. reads assigned to the node and all lower taxonomic nodes
ASSIGNED= reads assigned to each node
					Negative controls
Sample Name	SK92_Calculus		SK92_Root_Dentine		Extraction_blank_2A		Library_Blank_2A		Library_Blank_2B
# input reads	148,679,638		35,980,654		2,149,330		6,302,754		969,059
# total assigned reads	33,134,748		302,210		2,590		2.532		1.661
Taxa ↓	SUM	ASSIGNED	SUM	ASSIGNED	SUM	ASSIGNED	SUM	ASSIGNED	SUM	ASSIGNED
NCBI	33134740	1061	302210	10996	2590	1	2532	0	1661	0
cellular organisms	33131280	1534	251555	14	2589	1	2532	4	1661	2
Bacteria	33067676	89134	250375	828	2588	7	2528	10	1659	18
Acidobacteria	740	9	61	16	0	0	0	0	0	0
Acidobacteriia	512	0	27	0	0	0	0	0	0	0
Acidobacteriales	401	0	27	0	0	0	0	0	0	0
Acidobacteriaceae	401	17	27	27	0	0	0	0	0	0
Acidobacterium	54	0	0	0	0	0	0	0	0	0
Acidobacterium capsulatum	54	0	0	0	0	0	0	0	0	0
Acidobacterium capsulatum ATCC 51196	54	54	0	0	0	0	0	0	0	0
Candidatus Koribacter	97	0	0	0	0	0	0	0	0	0
Candidatus Koribacter versatilis	97	0	0	0	0	0	0	0	0	0
Candidatus Koribacter versatilis Ellin345	97	97	0	0	0	0	0	0	0	0
Granulicella	136	0	0	0	0	0	0	0	0	0
Granulicella mallensis	61	0	0	0	0	0	0	0	0	0
Granulicella mallensis MP5ACTX8	61	61	0	0	0	0	0	0	0	0
Granulicella tundricola	75	0	0	0	0	0	0	0	0	0
Granulicella tundricola MP5ACTX9	75	75	0	0	0	0	0	0	0	0
Terriglobus	97	0	0	0	0	0	0	0	0	0
Terriglobus roseus	63	0	0	0	0	0	0	0	0	0
Terriglobus roseus DSM 18391	63	63	0	0	0	0	0	0	0	0
Terriglobus saanensis	34	0	0	0	0	0	0	0	0	0
Terriglobus saanensis SP1PR4	34	34	0	0	0	0	0	0	0	0
Bryobacterales	111	0	0	0	0	0	0	0	0	0
Solibacteraceae	111	0	0	0	0	0	0	0	0	0
Candidatus Solibacter	111	0	0	0	0	0	0	0	0	0
Candidatus Solibacter usitatus	111	0	0	0	0	0	0	0	0	0
Candidatus Solibacter usitatus Ellin6076	111	111	0	0	0	0	0	0	0	0
Blastocatellia	28	0	0	0	0	0	0	0	0	0
Chloracidobacterium	28	0	0	0	0	0	0	0	0	0
Chloracidobacterium thermophilum	28	0	0	0	0	0	0	0	0	0
Chloracidobacterium thermophilum B	28	28	0	0	0	0	0	0	0	0
Vicinamibacteria	191	0	18	0	0	0	0	0	0	0
Vicinamibacteraceae	191	0	18	0	0	0	0	0	0	0
Luteitalea	191	0	18	0	0	0	0	0	0	0
Luteitalea pratensis	191	191	18	18	0	0	0	0	0	0
Aquificae <phylum>	98	0	0	0	0	0	0	0	0	0
Aquificae	98	2	0	0	0	0	0	0	0	0
Aquificales	74	7	0	0	0	0	0	0	0	0
Aquificaceae	67	38	0	0	0	0	0	0	0	0
Thermocrinis	29	7	0	0	0	0	0	0	0	0
Thermocrinis ruber	22	22	0	0	0	0	0	0	0	0
Desulfurobacteriales	22	0	0	0	0	0	0	0	0	0
Desulfurobacteriaceae	22	0	0	0	0	0	0	0	0	0
Desulfurobacterium	12	0	0	0	0	0	0	0	0	0
Desulfurobacterium thermolithotrophum	12	0	0	0	0	0	0	0	0	0
Desulfurobacterium thermolithotrophum DSM 11699	12	12	0	0	0	0	0	0	0	0
Thermovibrio	10	0	0	0	0	0	0	0	0	0
Thermovibrio ammonificans	10	0	0	0	0	0	0	0	0	0
Thermovibrio ammonificans HB-1	10	10	0	0	0	0	0	0	0	0
Calditrichaeota	81	0	0	0	0	0	0	0	0	0
Calditrichae	81	0	0	0	0	0	0	0	0	0
Calditrichales	81	0	0	0	0	0	0	0	0	0
Calditrichaceae	81	0	0	0	0	0	0	0	0	0
Caldithrix	81	0	0	0	0	0	0	0	0	0
Caldithrix abyssi	81	0	0	0	0	0	0	0	0	0
Caldithrix abyssi DSM 13497	81	81	0	0	0	0	0	0	0	0
Chrysiogenetes <phylum>	63	0	0	0	0	0	0	0	0	0
Chrysiogenetes	63	0	0	0	0	0	0	0	0	0
Chrysiogenales	63	0	0	0	0	0	0	0	0	0
Chrysiogenaceae	63	0	0	0	0	0	0	0	0	0
Desulfurispirillum	63	0	0	0	0	0	0	0	0	0
Desulfurispirillum indicum	63	0	0	0	0	0	0	0	0	0
Desulfurispirillum indicum S5	63	63	0	0	0	0	0	0	0	0
Deferribacteres <phylum>	110	0	0	0	0	0	0	0	0	0
Deferribacteres	110	0	0	0	0	0	0	0	0	0
Deferribacterales	110	0	0	0	0	0	0	0	0	0
Deferribacteraceae	110	12	0	0	0	0	0	0	0	0
Calditerrivibrio	16	0	0	0	0	0	0	0	0	0
Calditerrivibrio nitroreducens	16	0	0	0	0	0	0	0	0	0
Calditerrivibrio nitroreducens DSM 19672	16	16	0	0	0	0	0	0	0	0
Deferribacter	15	0	0	0	0	0	0	0	0	0
Deferribacter desulfuricans	15	0	0	0	0	0	0	0	0	0
Deferribacter desulfuricans SSM1	15	15	0	0	0	0	0	0	0	0
Denitrovibrio	48	0	0	0	0	0	0	0	0	0
Denitrovibrio acetiphilus	48	0	0	0	0	0	0	0	0	0
Denitrovibrio acetiphilus DSM 12809	48	48	0	0	0	0	0	0	0	0
Geovibrio	19	0	0	0	0	0	0	0	0	0
Geovibrio thiophilus	19	19	0	0	0	0	0	0	0	0
Dictyoglomi	15	0	0	0	0	0	0	0	0	0
Dictyoglomia	15	0	0	0	0	0	0	0	0	0
Dictyoglomales	15	0	0	0	0	0	0	0	0	0
Dictyoglomaceae	15	0	0	0	0	0	0	0	0	0
Dictyoglomus	15	15	0	0	0	0	0	0	0	0
Elusimicrobia	46	16	0	0	0	0	0	0	0	0
Elusimicrobia <class>	15	0	0	0	0	0	0	0	0	0
Elusimicrobiales	15	0	0	0	0	0	0	0	0	0
Elusimicrobiaceae	15	0	0	0	0	0	0	0	0	0
Elusimicrobium	15	0	0	0	0	0	0	0	0	0
Elusimicrobium minutum	15	0	0	0	0	0	0	0	0	0
Elusimicrobium minutum Pei191	15	15	0	0	0	0	0	0	0	0
Endomicrobia	15	0	0	0	0	0	0	0	0	0
Endomicrobiales	15	0	0	0	0	0	0	0	0	0
Endomicrobiaceae	15	0	0	0	0	0	0	0	0	0
Endomicrobium	15	0	0	0	0	0	0	0	0	0
Endomicrobium proavitum	15	15	0	0	0	0	0	0	0	0
FCB group	900549	41	1659	3	135	0	127	0	73	1
Bacteroidetes/Chlorobi group	899954	36	1535	5	135	1	127	0	72	0
Bacteroidetes	898388	3994	1514	165	134	1	127	1	72	0
Bacteroidetes Order II. Incertae sedis	898	0	12	0	0	0	0	0	0	0
Rhodothermaceae	898	9	12	12	0	0	0	0	0	0
Rhodothermus	260	0	0	0	0	0	0	0	0	0
Rhodothermus marinus	260	175	0	0	0	0	0	0	0	0
Rhodothermus marinus DSM 4252	57	57	0	0	0	0	0	0	0	0
Rhodothermus marinus SG0.5JP17-172	28	28	0	0	0	0	0	0	0	0
Salinibacter	180	0	0	0	0	0	0	0	0	0
Salinibacter ruber	180	180	0	0	0	0	0	0	0	0
unclassified Rhodothermaceae	449	239	0	0	0	0	0	0	0	0
Rhodothermaceae bacterium	151	151	0	0	0	0	0	0	0	0
Rhodothermaceae bacterium RA	59	59	0	0	0	0	0	0	0	0
Bacteroidia	837209	437	215	4	77	0	71	0	32	0
Bacteroidales	836474	43551	188	31	77	13	71	12	32	14
Bacteroidaceae	65686	0	59	0	0	0	0	0	0	0
Bacteroides	65686	9071	59	8	0	0	0	0	0	0
Bacteroides caccae	60	60	0	0	0	0	0	0	0	0
Bacteroides caecimuris	230	230	0	0	0	0	0	0	0	0
Bacteroides cellulosilyticus	56	56	0	0	0	0	0	0	0	0
Bacteroides dorei	81	0	0	0	0	0	0	0	0	0
Bacteroides dorei CL03T12C01	81	81	0	0	0	0	0	0	0	0
Bacteroides fragilis	546	150	25	25	0	0	0	0	0	0
Bacteroides fragilis 638R	396	396	0	0	0	0	0	0	0	0
Bacteroides helcogenes	89	0	26	0	0	0	0	0	0	0
Bacteroides helcogenes P 36-108	89	89	26	26	0	0	0	0	0	0
Bacteroides heparinolyticus	50182	50182	0	0	0	0	0	0	0	0
Bacteroides ovatus	68	68	0	0	0	0	0	0	0	0
Bacteroides salanitronis	250	0	0	0	0	0	0	0	0	0
Bacteroides salanitronis DSM 18170	250	250	0	0	0	0	0	0	0	0
Bacteroides thetaiotaomicron	146	115	0	0	0	0	0	0	0	0
Bacteroides thetaiotaomicron VPI-5482	31	31	0	0	0	0	0	0	0	0
Bacteroides vulgatus	32	0	0	0	0	0	0	0	0	0
Bacteroides vulgatus ATCC 8482	32	32	0	0	0	0	0	0	0	0
Bacteroides zoogleoformans	4875	4875	0	0	0	0	0	0	0	0
Barnesiellaceae	248	0	0	0	0	0	0	0	0	0
Barnesiella	248	0	0	0	0	0	0	0	0	0
Barnesiella viscericola	248	0	0	0	0	0	0	0	0	0
Barnesiella viscericola DSM 18177	248	248	0	0	0	0	0	0	0	0
Dysgonamonadaceae	1360	0	0	0	0	0	0	0	0	0
Proteiniphilum	1360	0	0	0	0	0	0	0	0	0
Proteiniphilum saccharofermentans	1360	1360	0	0	0	0	0	0	0	0
Muribaculaceae	165	0	0	0	0	0	0	0	0	0
Muribaculum	165	0	0	0	0	0	0	0	0	0
Muribaculum intestinale	165	165	0	0	0	0	0	0	0	0
Odoribacteraceae	792	37	0	0	0	0	0	0	0	0
Butyricimonas	149	149	0	0	0	0	0	0	0	0
Odoribacter	606	0	0	0	0	0	0	0	0	0
Odoribacter splanchnicus	606	606	0	0	0	0	0	0	0	0
Paludibacteraceae	310	0	0	0	0	0	0	0	0	0
Paludibacter	310	0	0	0	0	0	0	0	0	0
Paludibacter propionicigenes	310	0	0	0	0	0	0	0	0	0
Paludibacter propionicigenes WB4	310	310	0	0	0	0	0	0	0	0
Porphyromonadaceae	251424	111	15	3	20	0	11	0	0	0
Fermentimonas	368	0	0	0	0	0	0	0	0	0
Fermentimonas caenicola	368	368	0	0	0	0	0	0	0	0
Petrimonas	1253	0	0	0	0	0	0	0	0	0
Petrimonas mucosa	1253	1253	0	0	0	0	0	0	0	0
Porphyromonas	249692	971	12	2	20	0	11	0	0	0
Porphyromonas asaccharolytica	241	0	0	0	0	0	0	0	0	0
Porphyromonas asaccharolytica DSM 20707	241	241	0	0	0	0	0	0	0	0
Porphyromonas cangingivalis	298	298	0	0	0	0	0	0	0	0
Porphyromonas crevioricanis	1657	1657	0	0	0	0	0	0	0	0
Porphyromonas gingivalis	246525	244879	10	10	20	20	11	11	0	0
Porphyromonas gingivalis 381	21	21	0	0	0	0	0	0	0	0
Porphyromonas gingivalis AJW4	1387	1387	0	0	0	0	0	0	0	0
Porphyromonas gingivalis ATCC 33277	85	85	0	0	0	0	0	0	0	0
Porphyromonas gingivalis TDC60	96	96	0	0	0	0	0	0	0	0
Porphyromonas gingivalis W83	57	57	0	0	0	0	0	0	0	0
Prevotellaceae	56370	0	71	0	0	0	0	0	0	0
Prevotella	56370	12417	71	6	0	0	0	0	0	0
Prevotella dentalis	1932	0	0	0	0	0	0	0	0	0
Prevotella dentalis DSM 3688	1932	1932	0	0	0	0	0	0	0	0
Prevotella denticola	2758	1098	0	0	0	0	0	0	0	0
Prevotella denticola F0289	1660	1660	0	0	0	0	0	0	0	0
Prevotella enoeca	1616	1616	0	0	0	0	0	0	0	0
Prevotella fusca	960	0	0	0	0	0	0	0	0	0
Prevotella fusca JCM 17724	960	960	0	0	0	0	0	0	0	0
Prevotella intermedia	33342	32142	65	65	0	0	0	0	0	0
Prevotella intermedia ATCC 25611 = DSM 20706	1200	1200	0	0	0	0	0	0	0	0
Prevotella jejuni	307	307	0	0	0	0	0	0	0	0
Prevotella melaninogenica	394	394	0	0	0	0	0	0	0	0
Prevotella oris	1894	1894	0	0	0	0	0	0	0	0
Prevotella ruminicola	104	0	0	0	0	0	0	0	0	0
Prevotella ruminicola 23	104	104	0	0	0	0	0	0	0	0
unclassified Prevotella	646	0	0	0	0	0	0	0	0	0
Prevotella sp. oral taxon 299	646	0	0	0	0	0	0	0	0	0
Prevotella sp. oral taxon 299 str. F0039	646	646	0	0	0	0	0	0	0	0
Rikenellaceae	356	3	12	0	0	0	0	0	0	0
Alistipes	249	0	0	0	0	0	0	0	0	0
Alistipes finegoldii	249	0	0	0	0	0	0	0	0	0
Alistipes finegoldii DSM 17242	249	249	0	0	0	0	0	0	0	0
Mucinivorans	104	0	12	0	0	0	0	0	0	0
Mucinivorans hirudinis	104	104	12	12	0	0	0	0	0	0
Tannerellaceae	415967	147	0	0	44	0	48	0	18	0
Parabacteroides	301	171	0	0	0	0	0	0	0	0
unclassified Parabacteroides	130	0	0	0	0	0	0	0	0	0
Parabacteroides sp. CT06	130	130	0	0	0	0	0	0	0	0
Tannerella	415519	430	0	0	44	4	48	0	18	6
Tannerella forsythia	409598	305021	0	0	40	40	34	34	12	12
Tannerella forsythia 3313	34284	34284	0	0	0	0	0	0	0	0
Tannerella forsythia 92A2	37528	37528	0	0	0	0	0	0	0	0
Tannerella forsythia KS16	32765	32765	0	0	0	0	0	0	0	0
unclassified Tannerella	5491	0	0	0	0	0	14	0	0	0
Tannerella sp. oral taxon HOT-286	5491	5491	0	0	0	0	14	14	0	0
unclassified Bacteroidales	245	5	0	0	0	0	0	0	0	0
Candidatus Azobacteroides	88	0	0	0	0	0	0	0	0	0
Candidatus Azobacteroides pseudotrichonymphae	88	60	0	0	0	0	0	0	0	0
Candidatus Azobacteroides pseudotrichonymphae genomovar. CFP2	28	28	0	0	0	0	0	0	0	0
unclassified Bacteroidales (miscellaneous)	152	0	0	0	0	0	0	0	0	0
Bacteroidales bacterium CF	152	152	0	0	0	0	0	0	0	0
Marinilabiliales	298	1	23	23	0	0	0	0	0	0
Marinifilaceae	31	0	0	0	0	0	0	0	0	0
unclassified Marinifilaceae	31	0	0	0	0	0	0	0	0	0
Marinifilaceae bacterium SPP2	31	31	0	0	0	0	0	0	0	0
Marinilabiliaceae	93	0	0	0	0	0	0	0	0	0
Alkalitalea	93	0	0	0	0	0	0	0	0	0
Alkalitalea saponilacus	93	93	0	0	0	0	0	0	0	0
Prolixibacteraceae	127	0	0	0	0	0	0	0	0	0
Draconibacterium	127	0	0	0	0	0	0	0	0	0
Draconibacterium orientale	127	127	0	0	0	0	0	0	0	0
Salinivirgaceae	46	0	0	0	0	0	0	0	0	0
Salinivirga	46	0	0	0	0	0	0	0	0	0
Salinivirga cyanobacteriivorans	46	46	0	0	0	0	0	0	0	0
Chitinophagia	288	0	38	0	0	0	0	0	0	0
Chitinophagales	288	0	38	0	0	0	0	0	0	0
Chitinophagaceae	288	138	38	38	0	0	0	0	0	0
Arachidicoccus	22	0	0	0	0	0	0	0	0	0
unclassified Arachidicoccus	22	0	0	0	0	0	0	0	0	0
Arachidicoccus sp. BS20	22	22	0	0	0	0	0	0	0	0
Chitinophaga	12	0	0	0	0	0	0	0	0	0
Chitinophaga caeni	12	12	0	0	0	0	0	0	0	0
Filimonas	39	0	0	0	0	0	0	0	0	0
Filimonas lacunae	39	39	0	0	0	0	0	0	0	0
Niabella	20	9	0	0	0	0	0	0	0	0
Niabella soli	11	0	0	0	0	0	0	0	0	0
Niabella soli DSM 19437	11	11	0	0	0	0	0	0	0	0
Niastella	57	0	0	0	0	0	0	0	0	0
Niastella koreensis	57	0	0	0	0	0	0	0	0	0
Niastella koreensis GR20-10	57	57	0	0	0	0	0	0	0	0
Cytophagia	2206	0	47	0	0	0	0	0	0	0
Cytophagales	2206	196	47	10	0	0	0	0	0	0
Amoebophilaceae	90	0	0	0	0	0	0	0	0	0
Candidatus Amoebophilus	42	0	0	0	0	0	0	0	0	0
Candidatus Amoebophilus asiaticus	42	0	0	0	0	0	0	0	0	0
Candidatus Amoebophilus asiaticus 5a2	42	42	0	0	0	0	0	0	0	0
Candidatus Cardinium	48	11	0	0	0	0	0	0	0	0
Candidatus Cardinium hertigii	37	37	0	0	0	0	0	0	0	0
Bernardetiaceae	17	0	0	0	0	0	0	0	0	0
Bernardetia	17	0	0	0	0	0	0	0	0	0
Bernardetia litoralis	17	0	0	0	0	0	0	0	0	0
Bernardetia litoralis DSM 6794	17	17	0	0	0	0	0	0	0	0
Cyclobacteriaceae	211	81	0	0	0	0	0	0	0	0
Algoriphagus	39	0	0	0	0	0	0	0	0	0
unclassified Algoriphagus	39	0	0	0	0	0	0	0	0	0
Algoriphagus sp. M8-2	39	39	0	0	0	0	0	0	0	0
Cyclobacterium	80	30	0	0	0	0	0	0	0	0
Cyclobacterium amurskyense	50	50	0	0	0	0	0	0	0	0
Echinicola	11	11	0	0	0	0	0	0	0	0
Cytophagaceae	293	16	27	16	0	0	0	0	0	0
Arcticibacterium	16	0	0	0	0	0	0	0	0	0
Arcticibacterium luteifluviistationis	16	16	0	0	0	0	0	0	0	0
Cytophaga	11	0	0	0	0	0	0	0	0	0
Cytophaga hutchinsonii	11	0	0	0	0	0	0	0	0	0
Cytophaga hutchinsonii ATCC 33406	11	11	0	0	0	0	0	0	0	0
Dyadobacter	58	0	11	0	0	0	0	0	0	0
Dyadobacter fermentans	58	0	11	0	0	0	0	0	0	0
Dyadobacter fermentans DSM 18053	58	58	11	11	0	0	0	0	0	0
Fibrella	21	0	0	0	0	0	0	0	0	0
unclassified Fibrella	21	0	0	0	0	0	0	0	0	0
Fibrella sp. ES10-3-2-2	21	21	0	0	0	0	0	0	0	0
Leadbetterella	24	0	0	0	0	0	0	0	0	0
Leadbetterella byssophila	24	0	0	0	0	0	0	0	0	0
Leadbetterella byssophila DSM 17132	24	24	0	0	0	0	0	0	0	0
Runella	72	0	0	0	0	0	0	0	0	0
Runella slithyformis	72	0	0	0	0	0	0	0	0	0
Runella slithyformis DSM 19594	72	72	0	0	0	0	0	0	0	0
Spirosoma	75	50	0	0	0	0	0	0	0	0
Spirosoma pollinicola	25	25	0	0	0	0	0	0	0	0
Flammeovirgaceae	154	36	0	0	0	0	0	0	0	0
Flammeovirga	10	10	0	0	0	0	0	0	0	0
Marivirga	30	0	0	0	0	0	0	0	0	0
Marivirga tractuosa	30	0	0	0	0	0	0	0	0	0
Marivirga tractuosa DSM 4126	30	30	0	0	0	0	0	0	0	0
unclassified Flammeovirgaceae	78	0	0	0	0	0	0	0	0	0
Flammeovirgaceae bacterium 311	78	78	0	0	0	0	0	0	0	0
Hymenobacteraceae	1211	156	10	10	0	0	0	0	0	0
Hymenobacter	725	291	0	0	0	0	0	0	0	0
Hymenobacter nivis	47	47	0	0	0	0	0	0	0	0
Hymenobacter sedentarius	155	155	0	0	0	0	0	0	0	0
Hymenobacter swuensis	50	0	0	0	0	0	0	0	0	0
Hymenobacter swuensis DY53	50	50	0	0	0	0	0	0	0	0
unclassified Hymenobacter	182	0	0	0	0	0	0	0	0	0
Hymenobacter sp. APR13	48	48	0	0	0	0	0	0	0	0
Hymenobacter sp. DG25A	28	28	0	0	0	0	0	0	0	0
Hymenobacter sp. DG25B	24	24	0	0	0	0	0	0	0	0
Hymenobacter sp. PAMC 26554	39	39	0	0	0	0	0	0	0	0
Hymenobacter sp. PAMC 26628	43	43	0	0	0	0	0	0	0	0
Pontibacter	198	59	0	0	0	0	0	0	0	0
Pontibacter actiniarum	93	93	0	0	0	0	0	0	0	0
Pontibacter akesuensis	36	36	0	0	0	0	0	0	0	0
Pontibacter korlensis	10	10	0	0	0	0	0	0	0	0
Rufibacter	132	3	0	0	0	0	0	0	0	0
Rufibacter tibetensis	12	12	0	0	0	0	0	0	0	0
unclassified Rufibacter	117	0	0	0	0	0	0	0	0	0
Rufibacter sp. DG15C	12	12	0	0	0	0	0	0	0	0
Rufibacter sp. DG31D	105	105	0	0	0	0	0	0	0	0
Persicobacteraceae	34	0	0	0	0	0	0	0	0	0
Persicobacter	34	0	0	0	0	0	0	0	0	0
Persicobacter sp. JZB09	34	34	0	0	0	0	0	0	0	0
Flavobacteriia	53072	0	903	0	56	0	55	0	40	0
Flavobacteriales	53072	185	903	22	56	0	55	0	40	0
Blattabacteriaceae	66	0	0	0	0	0	0	0	0	0
Blattabacterium	66	66	0	0	0	0	0	0	0	0
Crocinitomicaceae	16	0	0	0	0	0	0	0	0	0
Fluviicola	16	0	0	0	0	0	0	0	0	0
Fluviicola taffensis	16	0	0	0	0	0	0	0	0	0
Fluviicola taffensis DSM 16823	16	16	0	0	0	0	0	0	0	0
Cryomorphaceae	23	0	0	0	0	0	0	0	0	0
Owenweeksia	23	0	0	0	0	0	0	0	0	0
Owenweeksia hongkongensis	23	0	0	0	0	0	0	0	0	0
Owenweeksia hongkongensis DSM 17368	23	23	0	0	0	0	0	0	0	0
Flavobacteriaceae	52676	1037	881	127	56	1	55	0	40	0
Aequorivita	12	12	0	0	0	0	0	0	0	0
Apibacter	11	11	0	0	0	0	0	0	0	0
Capnocytophaga	49368	20428	0	0	55	25	55	26	40	27
Capnocytophaga canimorsus	17	17	0	0	0	0	0	0	0	0
Capnocytophaga gingivalis	4283	4283	0	0	13	13	15	15	0	0
Capnocytophaga haemolytica	107	107	0	0	0	0	0	0	0	0
Capnocytophaga leadbetteri	1179	1179	0	0	0	0	0	0	0	0
Capnocytophaga ochracea	4582	0	0	0	0	0	0	0	0	0
Capnocytophaga ochracea DSM 7271	4582	4582	0	0	0	0	0	0	0	0
Capnocytophaga sputigena	5964	5964	0	0	17	17	14	14	13	13
Capnocytophaga stomatis	173	173	0	0	0	0	0	0	0	0
unclassified Capnocytophaga	12635	0	0	0	0	0	0	0	0	0
Capnocytophaga sp. ChDC OS43	2103	2103	0	0	0	0	0	0	0	0
Capnocytophaga sp. oral taxon 323	4068	4068	0	0	0	0	0	0	0	0
Capnocytophaga sp. oral taxon 864	5999	5999	0	0	0	0	0	0	0	0
Capnocytophaga sp. oral taxon 878	465	465	0	0	0	0	0	0	0	0
Cellulophaga	14	1	0	0	0	0	0	0	0	0
Cellulophaga lytica	13	13	0	0	0	0	0	0	0	0
Chryseobacterium	786	201	44	44	0	0	0	0	0	0
Chryseobacterium gallinarum	560	560	0	0	0	0	0	0	0	0
Chryseobacterium haifense	10	10	0	0	0	0	0	0	0	0
Chryseobacterium taklimakanense	15	15	0	0	0	0	0	0	0	0
Elizabethkingia	65	17	0	0	0	0	0	0	0	0
Elizabethkingia meningoseptica	48	48	0	0	0	0	0	0	0	0
Flavobacterium	969	436	202	112	0	0	0	0	0	0
Flavobacterium columnare	38	16	0	0	0	0	0	0	0	0
Flavobacterium columnare ATCC 49512	22	22	0	0	0	0	0	0	0	0
Flavobacterium commune	17	17	13	13	0	0	0	0	0	0
Flavobacterium crassostreae	15	15	16	16	0	0	0	0	0	0
Flavobacterium faecale	79	79	14	14	0	0	0	0	0	0
Flavobacterium gilvum	89	89	29	29	0	0	0	0	0	0
Flavobacterium johnsoniae	240	21	0	0	0	0	0	0	0	0
Flavobacterium johnsoniae UW101	219	219	0	0	0	0	0	0	0	0
Flavobacterium psychrophilum	55	38	18	18	0	0	0	0	0	0
Flavobacterium psychrophilum JIP02/86	17	17	0	0	0	0	0	0	0	0
Formosa	25	2	0	0	0	0	0	0	0	0
unclassified Formosa	23	0	0	0	0	0	0	0	0	0
Formosa sp. Hel1_33_131	23	23	0	0	0	0	0	0	0	0
Gramella	49	7	0	0	0	0	0	0	0	0
Gramella flava	42	0	0	0	0	0	0	0	0	0
Gramella flava JLT2011	42	42	0	0	0	0	0	0	0	0
Lutibacter	39	10	47	9	0	0	0	0	0	0
Lutibacter profundi	29	29	38	38	0	0	0	0	0	0
Maribacter	12	12	0	0	0	0	0	0	0	0
Muricauda	51	8	0	0	0	0	0	0	0	0
Muricauda lutaonensis	43	43	0	0	0	0	0	0	0	0
Olleya	21	0	0	0	0	0	0	0	0	0
Olleya aquimaris	21	21	0	0	0	0	0	0	0	0
Ornithobacterium	41	0	40	0	0	0	0	0	0	0
Ornithobacterium rhinotracheale	41	41	40	1	0	0	0	0	0	0
Ornithobacterium rhinotracheale DSM 15997	0	0	39	39	0	0	0	0	0	0
Polaribacter	16	4	11	11	0	0	0	0	0	0
Polaribacter vadi	12	12	0	0	0	0	0	0	0	0
Riemerella	40	0	410	0	0	0	0	0	0	0
Riemerella anatipestifer	40	40	410	397	0	0	0	0	0	0
Riemerella anatipestifer RA-CH-1	0	0	13	13	0	0	0	0	0	0
Robiginitalea	45	0	0	0	0	0	0	0	0	0
Robiginitalea biformata	45	0	0	0	0	0	0	0	0	0
Robiginitalea biformata HTCC2501	45	45	0	0	0	0	0	0	0	0
Salegentibacter	30	0	0	0	0	0	0	0	0	0
unclassified Salegentibacter	30	0	0	0	0	0	0	0	0	0
Salegentibacter sp. T436	30	30	0	0	0	0	0	0	0	0
Weeksella	45	0	0	0	0	0	0	0	0	0
Weeksella virosa	45	45	0	0	0	0	0	0	0	0
Ichthyobacteriaceae	14	0	0	0	0	0	0	0	0	0
Ichthyobacterium	14	0	0	0	0	0	0	0	0	0
Ichthyobacterium seriolicida	14	14	0	0	0	0	0	0	0	0
unclassified Flavobacteriales	92	3	0	0	0	0	0	0	0	0
Candidatus Sulcia	89	0	0	0	0	0	0	0	0	0
Candidatus Sulcia muelleri	89	89	0	0	0	0	0	0	0	0
Saprospiria	99	0	0	0	0	0	0	0	0	0
Saprospirales	99	0	0	0	0	0	0	0	0	0
Haliscomenobacteraceae	78	0	0	0	0	0	0	0	0	0
Haliscomenobacter	78	0	0	0	0	0	0	0	0	0
Haliscomenobacter hydrossis	78	0	0	0	0	0	0	0	0	0
Haliscomenobacter hydrossis DSM 1100	78	78	0	0	0	0	0	0	0	0
Saprospiraceae	21	0	0	0	0	0	0	0	0	0
Saprospira	21	0	0	0	0	0	0	0	0	0
Saprospira grandis	21	0	0	0	0	0	0	0	0	0
Saprospira grandis str. Lewin	21	21	0	0	0	0	0	0	0	0
Sphingobacteriia	622	0	134	0	0	0	0	0	0	0
Sphingobacteriales	622	0	134	0	0	0	0	0	0	0
Sphingobacteriaceae	622	242	134	38	0	0	0	0	0	0
Mucilaginibacter	17	17	0	0	0	0	0	0	0	0
Pedobacter	143	24	63	43	0	0	0	0	0	0
Pedobacter cryoconitis	0	0	10	10	0	0	0	0	0	0
Pedobacter ginsengisoli	105	105	0	0	0	0	0	0	0	0
Pedobacter heparinus	14	0	10	0	0	0	0	0	0	0
Pedobacter heparinus DSM 2366	14	14	10	10	0	0	0	0	0	0
Sphingobacterium	151	76	33	7	0	0	0	0	0	0
unclassified Sphingobacterium	75	0	26	0	0	0	0	0	0	0
Sphingobacterium sp. 21	36	36	0	0	0	0	0	0	0	0
Sphingobacterium sp. B29	22	22	0	0	0	0	0	0	0	0
Sphingobacterium sp. G1-14	0	0	26	26	0	0	0	0	0	0
Sphingobacterium sp. ML3W	17	17	0	0	0	0	0	0	0	0
unclassified Sphingobacteriaceae	69	0	0	0	0	0	0	0	0	0
Sphingobacteriaceae bacterium GW460-11-11-14-LB5	69	69	0	0	0	0	0	0	0	0
Balneolaeota	50	0	0	0	0	0	0	0	0	0
unclassified Balneolaeota	50	0	0	0	0	0	0	0	0	0
Candidatus Cyclonatronum	50	0	0	0	0	0	0	0	0	0
Candidatus Cyclonatronum proteinivorum	50	50	0	0	0	0	0	0	0	0
Chlorobi	1431	0	16	0	0	0	0	0	0	0
Chlorobia	1431	0	16	0	0	0	0	0	0	0
Chlorobiales	1431	0	16	0	0	0	0	0	0	0
Chlorobiaceae	1431	61	16	16	0	0	0	0	0	0
Chlorobaculum	209	8	0	0	0	0	0	0	0	0
Chlorobaculum limnaeum	93	93	0	0	0	0	0	0	0	0
Chlorobaculum parvum	33	0	0	0	0	0	0	0	0	0
Chlorobaculum parvum NCIB 8327	33	33	0	0	0	0	0	0	0	0
Chlorobaculum tepidum	75	0	0	0	0	0	0	0	0	0
Chlorobaculum tepidum TLS	75	75	0	0	0	0	0	0	0	0
Chlorobium/Pelodictyon group	317	2	0	0	0	0	0	0	0	0
Chlorobium	275	7	0	0	0	0	0	0	0	0
Chlorobium limicola	25	0	0	0	0	0	0	0	0	0
Chlorobium limicola DSM 245	25	25	0	0	0	0	0	0	0	0
Chlorobium phaeobacteroides	198	0	0	0	0	0	0	0	0	0
Chlorobium phaeobacteroides BS1	187	187	0	0	0	0	0	0	0	0
Chlorobium phaeobacteroides DSM 266	11	11	0	0	0	0	0	0	0	0
Chlorobium phaeovibrioides	45	0	0	0	0	0	0	0	0	0
Chlorobium phaeovibrioides DSM 265	45	45	0	0	0	0	0	0	0	0
Pelodictyon	40	8	0	0	0	0	0	0	0	0
Pelodictyon luteolum	32	0	0	0	0	0	0	0	0	0
Pelodictyon luteolum DSM 273	32	32	0	0	0	0	0	0	0	0
Chloroherpeton	31	0	0	0	0	0	0	0	0	0
Chloroherpeton thalassium	31	0	0	0	0	0	0	0	0	0
Chloroherpeton thalassium ATCC 35110	31	31	0	0	0	0	0	0	0	0
Prosthecochloris	813	19	0	0	0	0	0	0	0	0
unclassified Prosthecochloris	794	0	0	0	0	0	0	0	0	0
Prosthecochloris sp. CIB 2401	723	723	0	0	0	0	0	0	0	0
Prosthecochloris sp. GSB1	71	71	0	0	0	0	0	0	0	0
Ignavibacteriae	49	0	0	0	0	0	0	0	0	0
Ignavibacteria	49	0	0	0	0	0	0	0	0	0
Ignavibacteriales	49	4	0	0	0	0	0	0	0	0
Ignavibacteriaceae	27	0	0	0	0	0	0	0	0	0
Ignavibacterium	27	0	0	0	0	0	0	0	0	0
Ignavibacterium album	27	0	0	0	0	0	0	0	0	0
Ignavibacterium album JCM 16511	27	27	0	0	0	0	0	0	0	0
Melioribacteraceae	18	0	0	0	0	0	0	0	0	0
Melioribacter	18	0	0	0	0	0	0	0	0	0
Melioribacter roseus	18	0	0	0	0	0	0	0	0	0
Melioribacter roseus P3M-2	18	18	0	0	0	0	0	0	0	0
Candidatus Cloacimonetes	28	0	0	0	0	0	0	0	0	0
Candidatus Cloacimonas	28	0	0	0	0	0	0	0	0	0
Candidatus Cloacimonas acidaminovorans	28	0	0	0	0	0	0	0	0	0
Candidatus Cloacimonas acidaminovorans str. Evry	28	28	0	0	0	0	0	0	0	0
Fibrobacteres	37	0	0	0	0	0	0	0	0	0
Fibrobacteria	37	0	0	0	0	0	0	0	0	0
Fibrobacterales	37	0	0	0	0	0	0	0	0	0
Fibrobacteraceae	37	0	0	0	0	0	0	0	0	0
Fibrobacter	37	0	0	0	0	0	0	0	0	0
Fibrobacter succinogenes	37	0	0	0	0	0	0	0	0	0
Fibrobacter succinogenes subsp. succinogenes	37	0	0	0	0	0	0	0	0	0
Fibrobacter succinogenes subsp. succinogenes S85	37	37	0	0	0	0	0	0	0	0
Gemmatimonadetes	489	0	121	0	0	0	0	0	0	0
Gemmatimonadetes <class>	489	0	121	0	0	0	0	0	0	0
Gemmatimonadales	489	0	121	0	0	0	0	0	0	0
Gemmatimonadaceae	489	5	121	4	0	0	0	0	0	0
Gemmatimonas	247	34	85	6	0	0	0	0	0	0
Gemmatimonas aurantiaca	146	0	36	0	0	0	0	0	0	0
Gemmatimonas aurantiaca T-27	146	146	36	36	0	0	0	0	0	0
Gemmatimonas phototrophica	67	67	43	43	0	0	0	0	0	0
Gemmatirosa	237	0	32	0	0	0	0	0	0	0
Gemmatirosa kalamazoonesis	237	237	32	32	0	0	0	0	0	0
Fusobacteria	86791	0	0	0	67	0	34	0	17	0
Fusobacteriia	86791	0	0	0	67	0	34	0	17	0
Fusobacteriales	86791	121	0	0	67	0	34	0	17	17
Fusobacteriaceae	79982	39	0	0	46	0	19	1	0	0
Fusobacterium	79943	6958	0	0	46	21	18	18	0	0
Fusobacterium gonidiaformans	80	0	0	0	0	0	0	0	0	0
Fusobacterium gonidiaformans ATCC 25563	80	80	0	0	0	0	0	0	0	0
Fusobacterium hwasookii	954	538	0	0	0	0	0	0	0	0
Fusobacterium hwasookii ChDC F174	186	186	0	0	0	0	0	0	0	0
Fusobacterium hwasookii ChDC F206	95	95	0	0	0	0	0	0	0	0
Fusobacterium hwasookii ChDC F300	135	135	0	0	0	0	0	0	0	0
Fusobacterium necrophorum	24076	1034	0	0	0	0	0	0	0	0
Fusobacterium necrophorum subsp. funduliforme	23042	23042	0	0	0	0	0	0	0	0
Fusobacterium nucleatum	47182	7390	0	0	25	25	0	0	0	0
Fusobacterium nucleatum subsp. animalis	1561	1200	0	0	0	0	0	0	0	0
Fusobacterium nucleatum subsp. animalis 4_8	160	160	0	0	0	0	0	0	0	0
Fusobacterium nucleatum subsp. animalis 7_1	201	201	0	0	0	0	0	0	0	0
Fusobacterium nucleatum subsp. nucleatum	35146	30763	0	0	0	0	0	0	0	0
Fusobacterium nucleatum subsp. nucleatum ATCC 23726	4179	4179	0	0	0	0	0	0	0	0
Fusobacterium nucleatum subsp. nucleatum ATCC 25586	70	70	0	0	0	0	0	0	0	0
Fusobacterium nucleatum subsp. nucleatum ChDC F316	134	134	0	0	0	0	0	0	0	0
Fusobacterium nucleatum subsp. polymorphum	1491	1491	0	0	0	0	0	0	0	0
Fusobacterium nucleatum subsp. vincentii	1594	1037	0	0	0	0	0	0	0	0
Fusobacterium nucleatum subsp. vincentii 3_1_27	305	305	0	0	0	0	0	0	0	0
Fusobacterium nucleatum subsp. vincentii 3_1_36A2	252	252	0	0	0	0	0	0	0	0
Fusobacterium periodonticum	693	693	0	0	0	0	0	0	0	0
Leptotrichiaceae	6688	55	0	0	21	0	15	0	0	0
Leptotrichia	5339	448	0	0	21	9	15	3	0	0
Leptotrichia buccalis	3188	0	0	0	0	0	0	0	0	0
Leptotrichia buccalis C-1013-b	3188	3188	0	0	0	0	0	0	0	0
unclassified Leptotrichia	1703	0	0	0	12	0	12	0	0	0
Leptotrichia sp. oral taxon 212	1333	1333	0	0	12	12	12	12	0	0
Leptotrichia sp. oral taxon 498	177	177	0	0	0	0	0	0	0	0
Leptotrichia sp. oral taxon 847	193	193	0	0	0	0	0	0	0	0
Sebaldella	22	0	0	0	0	0	0	0	0	0
Sebaldella termitidis	22	0	0	0	0	0	0	0	0	0
Sebaldella termitidis ATCC 33386	22	22	0	0	0	0	0	0	0	0
Sneathia	13	0	0	0	0	0	0	0	0	0
Sneathia amnii	13	13	0	0	0	0	0	0	0	0
Streptobacillus	1259	0	0	0	0	0	0	0	0	0
Streptobacillus moniliformis	1259	1259	0	0	0	0	0	0	0	0
Nitrospirae	444	0	118	0	0	0	0	0	0	0
Nitrospira <class>	444	0	118	0	0	0	0	0	0	0
Nitrospirales	444	0	118	0	0	0	0	0	0	0
Nitrospiraceae	444	9	118	7	0	0	0	0	0	0
Leptospirillum	42	31	18	18	0	0	0	0	0	0
Leptospirillum sp. Group II	11	0	0	0	0	0	0	0	0	0
Leptospirillum sp. Group II 'CF-1'	11	11	0	0	0	0	0	0	0	0
Nitrospira	372	33	34	17	0	0	0	0	0	0
Candidatus Nitrospira inopinata	92	92	0	0	0	0	0	0	0	0
Nitrospira defluvii	38	38	17	17	0	0	0	0	0	0
Nitrospira japonica	65	65	0	0	0	0	0	0	0	0
Nitrospira moscoviensis	144	144	0	0	0	0	0	0	0	0
Thermodesulfovibrio	21	0	59	0	0	0	0	0	0	0
Thermodesulfovibrio yellowstonii	21	0	59	0	0	0	0	0	0	0
Thermodesulfovibrio yellowstonii DSM 11347	21	21	59	59	0	0	0	0	0	0
Proteobacteria	4020420	36144	228436	1209	821	6	663	8	468	4
Acidithiobacillia	258	0	25	0	0	0	0	0	0	0
Acidithiobacillales	258	0	25	0	0	0	0	0	0	0
Acidithiobacillaceae	258	0	25	0	0	0	0	0	0	0
Acidithiobacillus	258	39	25	25	0	0	0	0	0	0
Acidithiobacillus caldus	78	68	0	0	0	0	0	0	0	0
Acidithiobacillus caldus ATCC 51756	10	10	0	0	0	0	0	0	0	0
Acidithiobacillus ferridurans	22	22	0	0	0	0	0	0	0	0
Acidithiobacillus ferrivorans	20	0	0	0	0	0	0	0	0	0
Acidithiobacillus ferrivorans SS3	20	20	0	0	0	0	0	0	0	0
Acidithiobacillus ferrooxidans	99	99	0	0	0	0	0	0	0	0
Alphaproteobacteria	45994	4634	5795	308	0	0	0	0	0	0
Caulobacterales	2332	0	617	0	0	0	0	0	0	0
Caulobacteraceae	2332	121	617	38	0	0	0	0	0	0
Asticcacaulis	111	0	0	0	0	0	0	0	0	0
Asticcacaulis excentricus	111	26	0	0	0	0	0	0	0	0
Asticcacaulis excentricus CB 48	85	85	0	0	0	0	0	0	0	0
Brevundimonas	722	145	153	67	0	0	0	0	0	0
Brevundimonas diminuta	32	32	0	0	0	0	0	0	0	0
Brevundimonas naejangsanensis	204	204	15	15	0	0	0	0	0	0
Brevundimonas subvibrioides	62	0	23	0	0	0	0	0	0	0
Brevundimonas subvibrioides ATCC 15264	62	62	23	23	0	0	0	0	0	0
Brevundimonas vesicularis	59	59	0	0	0	0	0	0	0	0
unclassified Brevundimonas	220	0	48	0	0	0	0	0	0	0
Brevundimonas sp. DS20	82	82	19	19	0	0	0	0	0	0
Brevundimonas sp. GW460-12-10-14-LB2	27	27	0	0	0	0	0	0	0	0
Brevundimonas sp. LM2	111	111	29	29	0	0	0	0	0	0
Caulobacter	1025	225	382	67	0	0	0	0	0	0
Caulobacter flavus	135	135	33	33	0	0	0	0	0	0
Caulobacter henricii	65	65	26	26	0	0	0	0	0	0
Caulobacter mirabilis	203	203	67	67	0	0	0	0	0	0
Caulobacter segnis	81	81	40	40	0	0	0	0	0	0
Caulobacter vibrioides	113	113	51	51	0	0	0	0	0	0
unclassified Caulobacter	203	0	98	0	0	0	0	0	0	0
Caulobacter sp. FWC26	48	48	59	59	0	0	0	0	0	0
Caulobacter sp. K31	155	155	39	39	0	0	0	0	0	0
Phenylobacterium	321	0	44	0	0	0	0	0	0	0
Phenylobacterium zucineum	321	0	44	0	0	0	0	0	0	0
Phenylobacterium zucineum HLK1	321	321	44	44	0	0	0	0	0	0
unclassified Caulobacteraceae	32	0	0	0	0	0	0	0	0	0
Caulobacteraceae bacterium OTSz_A_272	32	32	0	0	0	0	0	0	0	0
Holosporales	10	10	0	0	0	0	0	0	0	0
Magnetococcales	125	0	0	0	0	0	0	0	0	0
Magnetococcaceae	125	0	0	0	0	0	0	0	0	0
Magnetococcus	125	0	0	0	0	0	0	0	0	0
Magnetococcus marinus	125	0	0	0	0	0	0	0	0	0
Magnetococcus marinus MC-1	125	125	0	0	0	0	0	0	0	0
Parvularculales	10	0	0	0	0	0	0	0	0	0
Parvularculaceae	10	0	0	0	0	0	0	0	0	0
Parvularcula	10	0	0	0	0	0	0	0	0	0
Parvularcula bermudensis	10	0	0	0	0	0	0	0	0	0
Parvularcula bermudensis HTCC2503	10	10	0	0	0	0	0	0	0	0
Rhizobiales	25437	3328	2936	255	0	0	0	0	0	0
Aurantimonadaceae	297	0	34	0	0	0	0	0	0	0
Aureimonas	117	0	11	0	0	0	0	0	0	0
unclassified Aureimonas	117	0	11	0	0	0	0	0	0	0
Aureimonas sp. AU20	117	117	11	11	0	0	0	0	0	0
Martelella	180	12	23	3	0	0	0	0	0	0
Martelella endophytica	14	14	0	0	0	0	0	0	0	0
Martelella mediterranea	108	0	10	0	0	0	0	0	0	0
Martelella mediterranea DSM 17316	108	108	10	10	0	0	0	0	0	0
unclassified Martelella	46	0	10	0	0	0	0	0	0	0
Martelella sp. AD-3	46	46	10	10	0	0	0	0	0	0
Bartonellaceae	49	0	0	0	0	0	0	0	0	0
Bartonella	49	11	0	0	0	0	0	0	0	0
Bartonella apis	38	38	0	0	0	0	0	0	0	0
Beijerinckiaceae	165	6	10	10	0	0	0	0	0	0
Beijerinckia	16	0	0	0	0	0	0	0	0	0
Beijerinckia indica	16	0	0	0	0	0	0	0	0	0
Beijerinckia indica subsp. indica	16	0	0	0	0	0	0	0	0	0
Beijerinckia indica subsp. indica ATCC 9039	16	16	0	0	0	0	0	0	0	0
Methylocella	99	0	0	0	0	0	0	0	0	0
Methylocella silvestris	99	0	0	0	0	0	0	0	0	0
Methylocella silvestris BL2	99	99	0	0	0	0	0	0	0	0
Methylovirgula	44	0	0	0	0	0	0	0	0	0
Methylovirgula ligni	44	44	0	0	0	0	0	0	0	0
Bradyrhizobiaceae	8487	808	902	59	0	0	0	0	0	0
Bosea	839	54	380	50	0	0	0	0	0	0
Bosea sp. AS-1	192	192	128	128	0	0	0	0	0	0
Bosea sp. PAMC 26642	138	138	42	42	0	0	0	0	0	0
Bosea sp. RAC05	188	188	44	44	0	0	0	0	0	0
Bosea sp. Tri-49	131	131	49	49	0	0	0	0	0	0
Bosea vaviloviae	136	136	67	67	0	0	0	0	0	0
Bradyrhizobium	4081	1465	294	135	0	0	0	0	0	0
Bradyrhizobium diazoefficiens	169	169	17	17	0	0	0	0	0	0
Bradyrhizobium guangdongense	110	110	0	0	0	0	0	0	0	0
Bradyrhizobium guangxiense	91	91	0	0	0	0	0	0	0	0
Bradyrhizobium guangzhouense	193	193	0	0	0	0	0	0	0	0
Bradyrhizobium icense	530	530	36	36	0	0	0	0	0	0
Bradyrhizobium japonicum	113	113	0	0	0	0	0	0	0	0
Bradyrhizobium oligotrophicum	158	0	0	0	0	0	0	0	0	0
Bradyrhizobium oligotrophicum S58	158	158	0	0	0	0	0	0	0	0
Bradyrhizobium ottawaense	103	103	0	0	0	0	0	0	0	0
Bradyrhizobium zhanjiangense	82	82	13	13	0	0	0	0	0	0
unclassified Bradyrhizobium	1067	0	93	0	0	0	0	0	0	0
Bradyrhizobium sp.	86	86	0	0	0	0	0	0	0	0
Bradyrhizobium sp. 2 39S1MB	39	39	0	0	0	0	0	0	0	0
Bradyrhizobium sp. 3 85S1MB	60	60	0	0	0	0	0	0	0	0
Bradyrhizobium sp. BTAi1	77	77	12	12	0	0	0	0	0	0
Bradyrhizobium sp. CCGE-LA001	122	122	11	11	0	0	0	0	0	0
Bradyrhizobium sp. ORS 278	122	122	14	14	0	0	0	0	0	0
Bradyrhizobium sp. ORS 285	75	75	10	10	0	0	0	0	0	0
Bradyrhizobium sp. ORS 3257	113	113	0	0	0	0	0	0	0	0
Bradyrhizobium sp. S23321	52	52	14	14	0	0	0	0	0	0
Bradyrhizobium sp. SK17	321	321	32	32	0	0	0	0	0	0
Nitrobacter	1224	18	70	8	0	0	0	0	0	0
Nitrobacter hamburgensis	1095	0	62	0	0	0	0	0	0	0
Nitrobacter hamburgensis X14	1095	1095	62	62	0	0	0	0	0	0
Nitrobacter winogradskyi	111	0	0	0	0	0	0	0	0	0
Nitrobacter winogradskyi Nb-255	111	111	0	0	0	0	0	0	0	0
Oligotropha	84	0	0	0	0	0	0	0	0	0
Oligotropha carboxidovorans	84	84	0	0	0	0	0	0	0	0
Rhodopseudomonas	1288	0	99	0	0	0	0	0	0	0
Rhodopseudomonas palustris	1288	566	99	56	0	0	0	0	0	0
Rhodopseudomonas palustris BisA53	178	178	14	14	0	0	0	0	0	0
Rhodopseudomonas palustris BisB18	150	150	13	13	0	0	0	0	0	0
Rhodopseudomonas palustris BisB5	124	124	0	0	0	0	0	0	0	0
Rhodopseudomonas palustris CGA009	21	21	0	0	0	0	0	0	0	0
Rhodopseudomonas palustris DX-1	98	98	0	0	0	0	0	0	0	0
Rhodopseudomonas palustris HaA2	138	138	16	16	0	0	0	0	0	0
Rhodopseudomonas palustris TIE-1	13	13	0	0	0	0	0	0	0	0
Variibacter	163	0	0	0	0	0	0	0	0	0
Variibacter gotjawalensis	163	163	0	0	0	0	0	0	0	0
Brucellaceae	244	4	18	3	0	0	0	0	0	0
Brucella	188	188	15	15	0	0	0	0	0	0
Ochrobactrum	52	15	0	0	0	0	0	0	0	0
Ochrobactrum anthropi	14	14	0	0	0	0	0	0	0	0
Ochrobactrum quorumnocens	23	23	0	0	0	0	0	0	0	0
Chelatococcaceae	228	0	26	0	0	0	0	0	0	0
Chelatococcus	228	41	26	14	0	0	0	0	0	0
Chelatococcus daeguensis	40	40	0	0	0	0	0	0	0	0
unclassified Chelatococcus	147	0	12	0	0	0	0	0	0	0
Chelatococcus sp. CO-6	147	147	12	12	0	0	0	0	0	0
Hyphomicrobiaceae	2478	45	477	18	0	0	0	0	0	0
Blastochloris	313	199	26	16	0	0	0	0	0	0
Blastochloris viridis	114	114	10	10	0	0	0	0	0	0
Devosia	1019	217	381	47	0	0	0	0	0	0
unclassified Devosia	802	0	334	0	0	0	0	0	0	0
Devosia sp. A16	473	473	215	215	0	0	0	0	0	0
Devosia sp. H5989	200	200	93	93	0	0	0	0	0	0
Devosia sp. I507	129	129	26	26	0	0	0	0	0	0
Filomicrobium	47	0	0	0	0	0	0	0	0	0
Candidatus Filomicrobium marinum	47	47	0	0	0	0	0	0	0	0
Hyphomicrobium	622	22	18	18	0	0	0	0	0	0
Hyphomicrobium denitrificans	372	26	0	0	0	0	0	0	0	0
Hyphomicrobium denitrificans 1NES1	185	185	0	0	0	0	0	0	0	0
Hyphomicrobium denitrificans ATCC 51888	161	161	0	0	0	0	0	0	0	0
Hyphomicrobium nitrativorans	110	0	0	0	0	0	0	0	0	0
Hyphomicrobium nitrativorans NL23	110	110	0	0	0	0	0	0	0	0
unclassified Hyphomicrobium	118	0	0	0	0	0	0	0	0	0
Hyphomicrobium sp. MC1	118	118	0	0	0	0	0	0	0	0
Maritalea	10	0	0	0	0	0	0	0	0	0
Maritalea myrionectae	10	10	0	0	0	0	0	0	0	0
Pelagibacterium	32	0	13	0	0	0	0	0	0	0
Pelagibacterium halotolerans	32	0	13	0	0	0	0	0	0	0
Pelagibacterium halotolerans B2	32	32	13	13	0	0	0	0	0	0
Rhodomicrobium	102	0	0	0	0	0	0	0	0	0
Rhodomicrobium vannielii	102	0	0	0	0	0	0	0	0	0
Rhodomicrobium vannielii ATCC 17100	102	102	0	0	0	0	0	0	0	0
Rhodoplanes	288	0	21	0	0	0	0	0	0	0
unclassified Rhodoplanes	288	0	21	0	0	0	0	0	0	0
Rhodoplanes sp. Z2-YC6860	288	288	21	21	0	0	0	0	0	0
Methylobacteriaceae	1706	7	97	11	0	0	0	0	0	0
Methylobacterium	1255	800	86	74	0	0	0	0	0	0
Methylobacterium aquaticum	181	181	12	12	0	0	0	0	0	0
Methylobacterium nodulans	106	0	0	0	0	0	0	0	0	0
Methylobacterium nodulans ORS 2060	106	106	0	0	0	0	0	0	0	0
Methylobacterium phyllosphaerae	34	34	0	0	0	0	0	0	0	0
Methylobacterium radiotolerans	10	0	0	0	0	0	0	0	0	0
Methylobacterium radiotolerans JCM 2831	10	10	0	0	0	0	0	0	0	0
unclassified Methylobacterium	124	0	0	0	0	0	0	0	0	0
Methylobacterium sp. 4-46	61	61	0	0	0	0	0	0	0	0
Methylobacterium sp. AMS5	24	24	0	0	0	0	0	0	0	0
Methylobacterium sp. C1	14	14	0	0	0	0	0	0	0	0
Methylobacterium sp. DM1	25	25	0	0	0	0	0	0	0	0
Methylorubrum	264	0	0	0	0	0	0	0	0	0
Methylorubrum extorquens	128	93	0	0	0	0	0	0	0	0
Methylorubrum extorquens AM1	21	21	0	0	0	0	0	0	0	0
Methylorubrum extorquens PA1	14	14	0	0	0	0	0	0	0	0
Methylorubrum populi	136	32	0	0	0	0	0	0	0	0
Methylorubrum populi BJ001	104	104	0	0	0	0	0	0	0	0
Microvirga	180	1	0	0	0	0	0	0	0	0
Microvirga ossetica	96	96	0	0	0	0	0	0	0	0
unclassified Microvirga	83	0	0	0	0	0	0	0	0	0
Microvirga sp. 17 mud 1-3	83	83	0	0	0	0	0	0	0	0
Methylocystaceae	1224	5	67	0	0	0	0	0	0	0
Methylocystis	956	119	15	15	0	0	0	0	0	0
Methylocystis bryophila	39	39	0	0	0	0	0	0	0	0
Methylocystis rosea	507	507	0	0	0	0	0	0	0	0
unclassified Methylocystis	291	0	0	0	0	0	0	0	0	0
Methylocystis sp. SC2	291	291	0	0	0	0	0	0	0	0
Methylosinus	123	0	38	0	0	0	0	0	0	0
Methylosinus trichosporium	123	0	38	0	0	0	0	0	0	0
Methylosinus trichosporium OB3b	123	123	38	38	0	0	0	0	0	0
Pleomorphomonas	140	140	14	14	0	0	0	0	0	0
Phyllobacteriaceae	2244	49	322	28	0	0	0	0	0	0
Aminobacter	230	2	50	1	0	0	0	0	0	0
Aminobacter aminovorans	169	169	27	27	0	0	0	0	0	0
unclassified Aminobacter	59	0	22	0	0	0	0	0	0	0
Aminobacter sp. MSH1	59	59	22	22	0	0	0	0	0	0
Chelativorans	58	0	0	0	0	0	0	0	0	0
unclassified Chelativorans	58	0	0	0	0	0	0	0	0	0
Chelativorans sp. BNC1	58	58	0	0	0	0	0	0	0	0
Hoeflea	50	0	10	0	0	0	0	0	0	0
unclassified Hoeflea	50	0	10	0	0	0	0	0	0	0
Hoeflea sp. IMCC20628	50	50	10	10	0	0	0	0	0	0
Mesorhizobium	1728	1262	234	182	0	0	0	0	0	0
Mesorhizobium amorphae	147	0	12	0	0	0	0	0	0	0
Mesorhizobium amorphae CCNWGS0123	147	147	12	12	0	0	0	0	0	0
Mesorhizobium australicum	37	0	0	0	0	0	0	0	0	0
Mesorhizobium australicum WSM2073	37	37	0	0	0	0	0	0	0	0
Mesorhizobium ciceri	20	5	10	10	0	0	0	0	0	0
Mesorhizobium ciceri biovar biserrulae	15	15	0	0	0	0	0	0	0	0
Mesorhizobium japonicum	39	0	0	0	0	0	0	0	0	0
Mesorhizobium japonicum MAFF 303099	39	39	0	0	0	0	0	0	0	0
Mesorhizobium loti	80	0	18	0	0	0	0	0	0	0
Mesorhizobium loti NZP2037	80	80	18	18	0	0	0	0	0	0
Mesorhizobium oceanicum	70	70	12	12	0	0	0	0	0	0
Mesorhizobium opportunistum	73	0	0	0	0	0	0	0	0	0
Mesorhizobium opportunistum WSM2075	73	73	0	0	0	0	0	0	0	0
Nitratireductor	97	0	0	0	0	0	0	0	0	0
Nitratireductor basaltis	24	24	0	0	0	0	0	0	0	0
unclassified Nitratireductor	73	0	0	0	0	0	0	0	0	0
Nitratireductor sp. OM-1	73	73	0	0	0	0	0	0	0	0
Phyllobacterium	32	0	0	0	0	0	0	0	0	0
Phyllobacterium zundukense	32	32	0	0	0	0	0	0	0	0
Rhizobiaceae	3850	274	673	72	0	0	0	0	0	0
Liberibacter	49	31	0	0	0	0	0	0	0	0
Candidatus Liberibacter asiaticus	18	1	0	0	0	0	0	0	0	0
Candidatus Liberibacter asiaticus str. gxpsy	17	17	0	0	0	0	0	0	0	0
Rhizobium/Agrobacterium group	2217	263	427	15	0	0	0	0	0	0
Agrobacterium	319	96	59	20	0	0	0	0	0	0
Agrobacterium rhizogenes	13	13	0	0	0	0	0	0	0	0
Agrobacterium tumefaciens complex	141	5	28	6	0	0	0	0	0	0
Agrobacterium fabrum	13	13	0	0	0	0	0	0	0	0
Agrobacterium tumefaciens	123	71	22	22	0	0	0	0	0	0
Agrobacterium radiobacter K84	52	52	0	0	0	0	0	0	0	0
Agrobacterium vitis	49	0	11	0	0	0	0	0	0	0
Agrobacterium vitis S4	49	49	11	11	0	0	0	0	0	0
unclassified Agrobacterium	20	0	0	0	0	0	0	0	0	0
Agrobacterium sp. RAC06	20	20	0	0	0	0	0	0	0	0
Neorhizobium	132	0	53	7	0	0	0	0	0	0
Neorhizobium galegae	93	16	46	13	0	0	0	0	0	0
Neorhizobium galegae bv. officinalis	58	0	14	0	0	0	0	0	0	0
Neorhizobium galegae bv. officinalis bv. officinalis str. HAMBI 1141	58	58	14	14	0	0	0	0	0	0
Neorhizobium galegae bv. orientalis	19	0	19	0	0	0	0	0	0	0
Neorhizobium galegae bv. orientalis str. HAMBI 540	19	19	19	19	0	0	0	0	0	0
unclassified Neorhizobium	39	0	0	0	0	0	0	0	0	0
Neorhizobium sp. NCHU2750	39	39	0	0	0	0	0	0	0	0
Rhizobium	1503	562	300	121	0	0	0	0	0	0
Rhizobium etli	67	41	98	2	0	0	0	0	0	0
Rhizobium etli 8C-3	26	26	96	96	0	0	0	0	0	0
Rhizobium gallicum	26	26	13	13	0	0	0	0	0	0
Rhizobium jaguaris	22	22	0	0	0	0	0	0	0	0
Rhizobium leguminosarum	322	155	43	30	0	0	0	0	0	0
Rhizobium leguminosarum bv. trifolii	134	10	0	0	0	0	0	0	0	0
Rhizobium leguminosarum bv. trifolii CB782	67	67	0	0	0	0	0	0	0	0
Rhizobium leguminosarum bv. trifolii WSM1325	15	15	0	0	0	0	0	0	0	0
Rhizobium leguminosarum bv. trifolii WSM1689	42	42	0	0	0	0	0	0	0	0
Rhizobium leguminosarum bv. viciae	33	21	13	13	0	0	0	0	0	0
Rhizobium leguminosarum bv. viciae 3841	12	12	0	0	0	0	0	0	0	0
Rhizobium phaseoli	105	93	15	15	0	0	0	0	0	0
Rhizobium phaseoli Brasil 5	12	12	0	0	0	0	0	0	0	0
Rhizobium tropici	37	0	0	0	0	0	0	0	0	0
Rhizobium tropici CIAT 899	37	37	0	0	0	0	0	0	0	0
unclassified Rhizobium	362	0	10	0	0	0	0	0	0	0
Rhizobium sp. 11515TR	12	12	0	0	0	0	0	0	0	0
Rhizobium sp. ACO-34A	59	59	0	0	0	0	0	0	0	0
Rhizobium sp. CIAT894	27	27	0	0	0	0	0	0	0	0
Rhizobium sp. IRBG74	10	10	0	0	0	0	0	0	0	0
Rhizobium sp. Kim5	26	26	0	0	0	0	0	0	0	0
Rhizobium sp. N324	52	52	0	0	0	0	0	0	0	0
Rhizobium sp. NT-26	50	50	10	10	0	0	0	0	0	0
Rhizobium sp. NXC14	85	85	0	0	0	0	0	0	0	0
Rhizobium sp. NXC24	41	41	0	0	0	0	0	0	0	0
Shinella	98	0	23	0	0	0	0	0	0	0
unclassified Shinella	98	0	23	0	0	0	0	0	0	0
Shinella sp. HZN7	98	98	23	23	0	0	0	0	0	0
Sinorhizobium/Ensifer group	1212	5	151	3	0	0	0	0	0	0
Ensifer	180	0	24	9	0	0	0	0	0	0
Ensifer adhaerens	118	118	15	15	0	0	0	0	0	0
Ensifer sojae	62	0	0	0	0	0	0	0	0	0
Ensifer sojae CCBAU 05684	62	62	0	0	0	0	0	0	0	0
Sinorhizobium	1027	174	124	24	0	0	0	0	0	0
Sinorhizobium americanum	42	42	29	5	0	0	0	0	0	0
Sinorhizobium americanum CCGM7	0	0	24	24	0	0	0	0	0	0
Sinorhizobium fredii group	333	0	25	0	0	0	0	0	0	0
Sinorhizobium fredii	333	98	25	25	0	0	0	0	0	0
Sinorhizobium fredii CCBAU 45436	21	21	0	0	0	0	0	0	0	0
Sinorhizobium fredii CCBAU 83666	10	10	0	0	0	0	0	0	0	0
Sinorhizobium fredii NGR234	204	204	0	0	0	0	0	0	0	0
Sinorhizobium medicae	78	0	0	0	0	0	0	0	0	0
Sinorhizobium medicae WSM419	78	78	0	0	0	0	0	0	0	0
Sinorhizobium meliloti	229	229	23	23	0	0	0	0	0	0
unclassified Sinorhizobium	171	0	23	0	0	0	0	0	0	0
Sinorhizobium sp. CCBAU 05631	50	50	0	0	0	0	0	0	0	0
Sinorhizobium sp. RAC02	121	121	23	23	0	0	0	0	0	0
Rhodobiaceae	150	0	0	0	0	0	0	0	0	0
Parvibaculum	133	0	0	0	0	0	0	0	0	0
Parvibaculum lavamentivorans	133	0	0	0	0	0	0	0	0	0
Parvibaculum lavamentivorans DS-1	133	133	0	0	0	0	0	0	0	0
unclassified Rhodobiaceae	17	0	0	0	0	0	0	0	0	0
Rhodobiaceae bacterium	17	17	0	0	0	0	0	0	0	0
unclassified Rhizobiales	552	0	20	8	0	0	0	0	0	0
Hartmannibacter	237	0	0	0	0	0	0	0	0	0
Hartmannibacter diazotrophicus	237	237	0	0	0	0	0	0	0	0
Methyloceanibacter	210	0	0	0	0	0	0	0	0	0
Methyloceanibacter caenitepidi	210	210	0	0	0	0	0	0	0	0
Pseudorhodoplanes	105	0	12	0	0	0	0	0	0	0
Pseudorhodoplanes sinuspersici	105	105	12	12	0	0	0	0	0	0
Xanthobacteraceae	435	7	35	17	0	0	0	0	0	0
Azorhizobium	74	0	0	0	0	0	0	0	0	0
Azorhizobium caulinodans	74	0	0	0	0	0	0	0	0	0
Azorhizobium caulinodans ORS 571	74	74	0	0	0	0	0	0	0	0
Starkeya	179	0	18	0	0	0	0	0	0	0
Starkeya novella	179	0	18	0	0	0	0	0	0	0
Starkeya novella DSM 506	179	179	18	18	0	0	0	0	0	0
Xanthobacter	175	0	0	0	0	0	0	0	0	0
Xanthobacter autotrophicus	175	0	0	0	0	0	0	0	0	0
Xanthobacter autotrophicus Py2	175	175	0	0	0	0	0	0	0	0
Rhodobacterales	4471	13	1276	4	0	0	0	0	0	0
Hyphomonadaceae	99	4	0	0	0	0	0	0	0	0
Glycocaulis	19	0	0	0	0	0	0	0	0	0
Glycocaulis alkaliphilus	19	19	0	0	0	0	0	0	0	0
Hyphomonas	57	5	0	0	0	0	0	0	0	0
Hyphomonas neptunium	52	0	0	0	0	0	0	0	0	0
Hyphomonas neptunium ATCC 15444	52	52	0	0	0	0	0	0	0	0
Maricaulis	19	0	0	0	0	0	0	0	0	0
Maricaulis maris	19	0	0	0	0	0	0	0	0	0
Maricaulis maris MCS10	19	19	0	0	0	0	0	0	0	0
Rhodobacteraceae	4359	679	1272	282	0	0	0	0	0	0
Antarctobacter	36	0	0	0	0	0	0	0	0	0
Antarctobacter heliothermus	36	36	0	0	0	0	0	0	0	0
Celeribacter	95	18	20	20	0	0	0	0	0	0
Celeribacter ethanolicus	31	31	0	0	0	0	0	0	0	0
Celeribacter indicus	46	46	0	0	0	0	0	0	0	0
Confluentimicrobium	39	0	16	0	0	0	0	0	0	0
unclassified Confluentimicrobium	39	0	16	0	0	0	0	0	0	0
Confluentimicrobium sp. EMB200-NS6	39	39	16	16	0	0	0	0	0	0
Defluviimonas	102	0	31	0	0	0	0	0	0	0
Defluviimonas alba	102	102	31	31	0	0	0	0	0	0
Dinoroseobacter	70	0	0	0	0	0	0	0	0	0
Dinoroseobacter shibae	70	0	0	0	0	0	0	0	0	0
Dinoroseobacter shibae DFL 12 = DSM 16493	70	70	0	0	0	0	0	0	0	0
Jannaschia	41	0	0	0	0	0	0	0	0	0
unclassified Jannaschia	41	0	0	0	0	0	0	0	0	0
Jannaschia sp. CCS1	41	41	0	0	0	0	0	0	0	0
Ketogulonicigenium	64	0	12	12	0	0	0	0	0	0
Ketogulonicigenium robustum	22	22	0	0	0	0	0	0	0	0
Ketogulonicigenium vulgare	42	42	0	0	0	0	0	0	0	0
Labrenzia	107	10	0	0	0	0	0	0	0	0
Labrenzia aggregata	14	14	0	0	0	0	0	0	0	0
unclassified Labrenzia	83	0	0	0	0	0	0	0	0	0
Labrenzia sp. CP4	15	15	0	0	0	0	0	0	0	0
Labrenzia sp. VG12	68	68	0	0	0	0	0	0	0	0
Leisingera	38	23	15	15	0	0	0	0	0	0
Leisingera methylohalidivorans	15	0	0	0	0	0	0	0	0	0
Leisingera methylohalidivorans DSM 14336	15	15	0	0	0	0	0	0	0	0
Marinovum	49	0	0	0	0	0	0	0	0	0
Marinovum algicola	49	0	0	0	0	0	0	0	0	0
Marinovum algicola DG 898	49	49	0	0	0	0	0	0	0	0
Octadecabacter	33	2	0	0	0	0	0	0	0	0
Octadecabacter arcticus	13	0	0	0	0	0	0	0	0	0
Octadecabacter arcticus 238	13	13	0	0	0	0	0	0	0	0
Octadecabacter temperatus	18	18	0	0	0	0	0	0	0	0
Pannonibacter	139	0	0	0	0	0	0	0	0	0
Pannonibacter phragmitetus	139	121	0	0	0	0	0	0	0	0
Pannonibacter phragmitetus BB	18	18	0	0	0	0	0	0	0	0
Paracoccus	615	196	363	42	0	0	0	0	0	0
Paracoccus aminophilus	28	0	12	0	0	0	0	0	0	0
Paracoccus aminophilus JCM 7686	28	28	12	12	0	0	0	0	0	0
Paracoccus aminovorans	72	72	11	11	0	0	0	0	0	0
Paracoccus contaminans	41	41	18	18	0	0	0	0	0	0
Paracoccus denitrificans	75	75	0	0	0	0	0	0	0	0
Paracoccus mutanolyticus	11	11	226	226	0	0	0	0	0	0
Paracoccus yeei	49	49	24	24	0	0	0	0	0	0
Paracoccus zhejiangensis	46	46	17	17	0	0	0	0	0	0
unclassified Paracoccus	97	0	13	0	0	0	0	0	0	0
Paracoccus sp. BM15	46	46	13	13	0	0	0	0	0	0
Paracoccus sp. CBA4604	51	51	0	0	0	0	0	0	0	0
Pelagibaca	35	0	11	0	0	0	0	0	0	0
Pelagibaca abyssi	35	35	11	11	0	0	0	0	0	0
Phaeobacter	254	46	42	17	0	0	0	0	0	0
Phaeobacter gallaeciensis	56	56	10	10	0	0	0	0	0	0
Phaeobacter inhibens	65	65	15	15	0	0	0	0	0	0
Phaeobacter piscinae	87	87	0	0	0	0	0	0	0	0
Rhodobaca	35	0	11	0	0	0	0	0	0	0
Rhodobaca barguzinensis	35	35	11	11	0	0	0	0	0	0
Rhodobacter	660	9	225	13	0	0	0	0	0	0
Rhodobacter capsulatus	63	0	12	0	0	0	0	0	0	0
Rhodobacter capsulatus SB 1003	63	63	12	12	0	0	0	0	0	0
Rhodobacter sphaeroides	382	313	125	125	0	0	0	0	0	0
Rhodobacter sphaeroides ATCC 17025	40	40	0	0	0	0	0	0	0	0
Rhodobacter sphaeroides KD131	29	29	0	0	0	0	0	0	0	0
unclassified Rhodobacter	206	0	75	0	0	0	0	0	0	0
Rhodobacter sp. CZR27	73	73	13	13	0	0	0	0	0	0
Rhodobacter sp. LPB0142	133	133	62	62	0	0	0	0	0	0
Rhodovulum	209	25	21	21	0	0	0	0	0	0
Rhodovulum sulfidophilum	67	67	0	0	0	0	0	0	0	0
unclassified Rhodovulum	117	0	0	0	0	0	0	0	0	0
Rhodovulum sp. MB263	34	34	0	0	0	0	0	0	0	0
Rhodovulum sp. P5	83	83	0	0	0	0	0	0	0	0
Roseibacterium	35	0	0	0	0	0	0	0	0	0
Roseibacterium elongatum	35	0	0	0	0	0	0	0	0	0
Roseibacterium elongatum DSM 19469	35	35	0	0	0	0	0	0	0	0
Roseobacter	30	2	0	0	0	0	0	0	0	0
Roseobacter denitrificans	17	17	0	0	0	0	0	0	0	0
Roseobacter litoralis	11	0	0	0	0	0	0	0	0	0
Roseobacter litoralis Och 149	11	11	0	0	0	0	0	0	0	0
Roseovarius	19	0	10	0	0	0	0	0	0	0
Roseovarius mucosus	19	19	10	10	0	0	0	0	0	0
Ruegeria	133	2	13	3	0	0	0	0	0	0
Ruegeria pomeroyi	76	0	10	0	0	0	0	0	0	0
Ruegeria pomeroyi DSS-3	76	76	10	10	0	0	0	0	0	0
unclassified Ruegeria	55	0	0	0	0	0	0	0	0	0
Ruegeria sp. NKC1-1	39	39	0	0	0	0	0	0	0	0
Ruegeria sp. TM1040	16	16	0	0	0	0	0	0	0	0
Sagittula	124	0	0	0	0	0	0	0	0	0
unclassified Sagittula	124	0	0	0	0	0	0	0	0	0
Sagittula sp. P11	124	124	0	0	0	0	0	0	0	0
Salipiger	91	0	0	0	0	0	0	0	0	0
Salipiger profundus	91	91	0	0	0	0	0	0	0	0
Silicimonas	141	0	0	0	0	0	0	0	0	0
Silicimonas algicola	141	141	0	0	0	0	0	0	0	0
Sulfitobacter	125	2	31	10	0	0	0	0	0	0
Sulfitobacter pseudonitzschiae	48	48	11	11	0	0	0	0	0	0
unclassified Sulfitobacter	75	0	10	0	0	0	0	0	0	0
Sulfitobacter sp. AM1-D1	45	45	10	10	0	0	0	0	0	0
Sulfitobacter sp. SK011	13	13	0	0	0	0	0	0	0	0
Sulfitobacter sp. SK025	17	17	0	0	0	0	0	0	0	0
Tabrizicola	166	166	105	105	0	0	0	0	0	0
Tateyamaria	12	0	0	0	0	0	0	0	0	0
Tateyamaria omphalii	12	12	0	0	0	0	0	0	0	0
Thioclava	28	0	0	0	0	0	0	0	0	0
Thioclava nitratireducens	28	28	0	0	0	0	0	0	0	0
unclassified Rhodobacteraceae	51	0	34	4	0	0	0	0	0	0
Rhodobacteraceae bacterium QY30	51	51	30	30	0	0	0	0	0	0
Yangia	78	1	13	13	0	0	0	0	0	0
unclassified Yangia	42	0	0	0	0	0	0	0	0	0
Yangia sp. CCB-MM3	42	42	0	0	0	0	0	0	0	0
Yangia pacifica	35	35	0	0	0	0	0	0	0	0
Yoonia	26	0	17	0	0	0	0	0	0	0
Yoonia vestfoldensis	26	26	17	17	0	0	0	0	0	0
Rhodospirillales	4034	97	183	8	0	0	0	0	0	0
Acetobacteraceae	1217	57	38	21	0	0	0	0	0	0
Acetobacter	378	19	0	0	0	0	0	0	0	0
Acetobacter pasteurianus	342	27	0	0	0	0	0	0	0	0
Acetobacter pasteurianus NBRC 101655	315	315	0	0	0	0	0	0	0	0
Acetobacter subgen. Acetobacter	17	0	0	0	0	0	0	0	0	0
Acetobacter aceti	17	17	0	0	0	0	0	0	0	0
Acidibrevibacterium	49	0	0	0	0	0	0	0	0	0
Acidibrevibacterium fodinaquatile	49	49	0	0	0	0	0	0	0	0
Acidiphilium	63	30	0	0	0	0	0	0	0	0
Acidiphilium cryptum	10	0	0	0	0	0	0	0	0	0
Acidiphilium cryptum JF-5	10	10	0	0	0	0	0	0	0	0
Acidiphilium multivorum	23	0	0	0	0	0	0	0	0	0
Acidiphilium multivorum AIU301	23	23	0	0	0	0	0	0	0	0
Asaia	17	0	0	0	0	0	0	0	0	0
Asaia bogorensis	17	0	0	0	0	0	0	0	0	0
Asaia bogorensis NBRC 16594	17	17	0	0	0	0	0	0	0	0
Gluconacetobacter	125	0	0	0	0	0	0	0	0	0
Gluconacetobacter diazotrophicus	125	0	0	0	0	0	0	0	0	0
Gluconacetobacter diazotrophicus PA1 5	125	125	0	0	0	0	0	0	0	0
Gluconobacter	98	8	0	0	0	0	0	0	0	0
Gluconobacter oxydans	90	56	0	0	0	0	0	0	0	0
Gluconobacter oxydans 621H	20	20	0	0	0	0	0	0	0	0
Gluconobacter oxydans DSM 3504	14	14	0	0	0	0	0	0	0	0
Granulibacter	80	0	0	0	0	0	0	0	0	0
Granulibacter bethesdensis	80	80	0	0	0	0	0	0	0	0
Komagataeibacter	112	26	0	0	0	0	0	0	0	0
Komagataeibacter medellinensis	26	0	0	0	0	0	0	0	0	0
Komagataeibacter medellinensis NBRC 3288	26	26	0	0	0	0	0	0	0	0
Komagataeibacter saccharivorans	13	13	0	0	0	0	0	0	0	0
Komagataeibacter xylinus	47	31	0	0	0	0	0	0	0	0
Komagataeibacter xylinus E25	16	16	0	0	0	0	0	0	0	0
Neoasaia	50	0	0	0	0	0	0	0	0	0
Neoasaia chiangmaiensis	50	50	0	0	0	0	0	0	0	0
Roseomonas	188	32	17	17	0	0	0	0	0	0
Roseomonas gilardii	54	54	0	0	0	0	0	0	0	0
unclassified Roseomonas	102	0	0	0	0	0	0	0	0	0
Roseomonas sp. FDAARGOS_362	102	102	0	0	0	0	0	0	0	0
Rhodospirillaceae	2720	126	137	18	0	0	0	0	0	0
Azospirillum	1068	326	57	27	0	0	0	0	0	0
Azospirillum brasilense	138	138	13	13	0	0	0	0	0	0
Azospirillum lipoferum	148	10	17	5	0	0	0	0	0	0
Azospirillum lipoferum 4B	52	52	0	0	0	0	0	0	0	0
Azospirillum sp. B510	86	86	12	12	0	0	0	0	0	0
Azospirillum thiophilum	225	225	0	0	0	0	0	0	0	0
unclassified Azospirillum	231	0	0	0	0	0	0	0	0	0
Azospirillum sp. M2T2B2	154	154	0	0	0	0	0	0	0	0
Azospirillum sp. TSH58	77	77	0	0	0	0	0	0	0	0
Candidatus Endolissoclinum	22	0	0	0	0	0	0	0	0	0
Candidatus Endolissoclinum faulkneri	22	10	0	0	0	0	0	0	0	0
Candidatus Endolissoclinum faulkneri L2	12	12	0	0	0	0	0	0	0	0
Magnetospira	131	0	0	0	0	0	0	0	0	0
Magnetospira sp. QH-2	131	131	0	0	0	0	0	0	0	0
Magnetospirillum	493	113	30	30	0	0	0	0	0	0
Magnetospirillum gryphiswaldense	138	112	0	0	0	0	0	0	0	0
Magnetospirillum gryphiswaldense MSR-1	26	2	0	0	0	0	0	0	0	0
Magnetospirillum gryphiswaldense MSR-1 v2	24	24	0	0	0	0	0	0	0	0
Magnetospirillum magneticum	56	0	0	0	0	0	0	0	0	0
Magnetospirillum magneticum AMB-1	56	56	0	0	0	0	0	0	0	0
unclassified Magnetospirillum	186	0	0	0	0	0	0	0	0	0
Magnetospirillum sp. ME-1	68	68	0	0	0	0	0	0	0	0
Magnetospirillum sp. XM-1	118	118	0	0	0	0	0	0	0	0
Nitrospirillum	163	0	10	0	0	0	0	0	0	0
Nitrospirillum amazonense	163	0	10	0	0	0	0	0	0	0
Nitrospirillum amazonense CBAmc	163	163	10	10	0	0	0	0	0	0
Niveispirillum	121	0	0	0	0	0	0	0	0	0
Niveispirillum cyanobacteriorum	121	121	0	0	0	0	0	0	0	0
Pararhodospirillum	72	0	0	0	0	0	0	0	0	0
Pararhodospirillum photometricum	72	0	0	0	0	0	0	0	0	0
Pararhodospirillum photometricum DSM 122	72	72	0	0	0	0	0	0	0	0
Rhodospirillum	329	2	11	11	0	0	0	0	0	0
Rhodospirillum centenum	139	0	0	0	0	0	0	0	0	0
Rhodospirillum centenum SW	139	139	0	0	0	0	0	0	0	0
Rhodospirillum rubrum	188	188	0	0	0	0	0	0	0	0
Thalassospira	48	14	0	0	0	0	0	0	0	0
Thalassospira indica	11	11	0	0	0	0	0	0	0	0
Thalassospira xiamenensis	23	0	0	0	0	0	0	0	0	0
Thalassospira xiamenensis M-5 = DSM 17429	23	23	0	0	0	0	0	0	0	0
Tistrella	147	0	11	0	0	0	0	0	0	0
Tistrella mobilis	147	0	11	0	0	0	0	0	0	0
Tistrella mobilis KA081020-065	147	147	11	11	0	0	0	0	0	0
Rickettsiales	114	12	0	0	0	0	0	0	0	0
Anaplasmataceae	54	40	0	0	0	0	0	0	0	0
Neorickettsia	14	14	0	0	0	0	0	0	0	0
Rickettsiaceae	48	0	0	0	0	0	0	0	0	0
Rickettsieae	48	5	0	0	0	0	0	0	0	0
Rickettsia	43	43	0	0	0	0	0	0	0	0
Sphingomonadales	4429	324	447	12	0	0	0	0	0	0
Erythrobacteraceae	816	69	52	19	0	0	0	0	0	0
Altererythrobacter	397	42	18	18	0	0	0	0	0	0
Altererythrobacter atlanticus	26	26	0	0	0	0	0	0	0	0
Altererythrobacter dongtanensis	210	210	0	0	0	0	0	0	0	0
Altererythrobacter epoxidivorans	32	32	0	0	0	0	0	0	0	0
Altererythrobacter mangrovi	19	19	0	0	0	0	0	0	0	0
Altererythrobacter marensis	12	12	0	0	0	0	0	0	0	0
Altererythrobacter namhicola	17	17	0	0	0	0	0	0	0	0
unclassified Altererythrobacter	39	0	0	0	0	0	0	0	0	0
Altererythrobacter sp. B11	39	39	0	0	0	0	0	0	0	0
Croceicoccus	41	0	0	0	0	0	0	0	0	0
Croceicoccus marinus	23	23	0	0	0	0	0	0	0	0
Croceicoccus naphthovorans	18	18	0	0	0	0	0	0	0	0
Erythrobacter	185	7	15	5	0	0	0	0	0	0
Erythrobacter atlanticus	97	97	0	0	0	0	0	0	0	0
Erythrobacter flavus	17	17	0	0	0	0	0	0	0	0
Erythrobacter gangjinensis	19	19	0	0	0	0	0	0	0	0
Erythrobacter litoralis	45	28	10	10	0	0	0	0	0	0
Erythrobacter litoralis HTCC2594	17	17	0	0	0	0	0	0	0	0
Porphyrobacter	124	3	0	0	0	0	0	0	0	0
Porphyrobacter neustonensis	38	38	0	0	0	0	0	0	0	0
Porphyrobacter sp. HT-58-2	50	50	0	0	0	0	0	0	0	0
Porphyrobacter sp. LM 6	33	33	0	0	0	0	0	0	0	0
Sphingomonadaceae	3289	300	383	56	0	0	0	0	0	0
Blastomonas	85	66	0	0	0	0	0	0	0	0
unclassified Blastomonas	19	0	0	0	0	0	0	0	0	0
Blastomonas sp. RAC04	19	19	0	0	0	0	0	0	0	0
Citromicrobium	77	0	0	0	0	0	0	0	0	0
unclassified Citromicrobium	77	0	0	0	0	0	0	0	0	0
Citromicrobium sp. JL477	77	77	0	0	0	0	0	0	0	0
Novosphingobium	516	33	40	27	0	0	0	0	0	0
Novosphingobium aromaticivorans	102	0	0	0	0	0	0	0	0	0
Novosphingobium aromaticivorans DSM 12444	102	102	0	0	0	0	0	0	0	0
Novosphingobium pentaromativorans	14	0	0	0	0	0	0	0	0	0
Novosphingobium pentaromativorans US6-1	14	14	0	0	0	0	0	0	0	0
Novosphingobium resinovorum	105	105	13	13	0	0	0	0	0	0
Novosphingobium tardaugens	69	0	0	0	0	0	0	0	0	0
Novosphingobium tardaugens NBRC 16725	69	69	0	0	0	0	0	0	0	0
unclassified Novosphingobium	193	0	0	0	0	0	0	0	0	0
Novosphingobium sp. P6W	36	36	0	0	0	0	0	0	0	0
Novosphingobium sp. PP1Y	71	71	0	0	0	0	0	0	0	0
Novosphingobium sp. THN1	86	86	0	0	0	0	0	0	0	0
Rhizorhabdus	59	0	0	0	0	0	0	0	0	0
Rhizorhabdus dicambivorans	59	59	0	0	0	0	0	0	0	0
Sphingobium	734	118	48	48	0	0	0	0	0	0
Sphingobium amiense	23	23	0	0	0	0	0	0	0	0
Sphingobium baderi	16	16	0	0	0	0	0	0	0	0
Sphingobium chlorophenolicum	18	0	0	0	0	0	0	0	0	0
Sphingobium chlorophenolicum L-1	18	18	0	0	0	0	0	0	0	0
Sphingobium cloacae	19	19	0	0	0	0	0	0	0	0
Sphingobium herbicidovorans	29	29	0	0	0	0	0	0	0	0
Sphingobium hydrophobicum	32	32	0	0	0	0	0	0	0	0
Sphingobium indicum	42	0	0	0	0	0	0	0	0	0
Sphingobium indicum B90A	42	42	0	0	0	0	0	0	0	0
Sphingobium yanoikuyae	91	91	0	0	0	0	0	0	0	0
unclassified Sphingobium	346	0	0	0	0	0	0	0	0	0
Sphingobium sp. EP60837	22	22	0	0	0	0	0	0	0	0
Sphingobium sp. RAC03	132	132	0	0	0	0	0	0	0	0
Sphingobium sp. SYK-6	51	51	0	0	0	0	0	0	0	0
Sphingobium sp. TKS	24	24	0	0	0	0	0	0	0	0
Sphingobium sp. YBL2	98	98	0	0	0	0	0	0	0	0
Sphingobium sp. YG1	19	19	0	0	0	0	0	0	0	0
Sphingomonas	598	87	63	53	0	0	0	0	0	0
Sphingomonas hengshuiensis	21	21	0	0	0	0	0	0	0	0
Sphingomonas koreensis	22	22	0	0	0	0	0	0	0	0
Sphingomonas melonis	24	24	0	0	0	0	0	0	0	0
Sphingomonas panacis	35	35	0	0	0	0	0	0	0	0
Sphingomonas sanxanigenens	66	0	0	0	0	0	0	0	0	0
Sphingomonas sanxanigenens DSM 19645 = NX02	66	66	0	0	0	0	0	0	0	0
Sphingomonas taxi	37	37	0	0	0	0	0	0	0	0
Sphingomonas wittichii	36	0	10	0	0	0	0	0	0	0
Sphingomonas wittichii DC-6	14	14	0	0	0	0	0	0	0	0
Sphingomonas wittichii RW1	22	22	10	10	0	0	0	0	0	0
unclassified Sphingomonas	270	0	0	0	0	0	0	0	0	0
Sphingomonas sp. Cra20	52	52	0	0	0	0	0	0	0	0
Sphingomonas sp. JJ-A5	50	50	0	0	0	0	0	0	0	0
Sphingomonas sp. KC8	26	26	0	0	0	0	0	0	0	0
Sphingomonas sp. LK11	37	37	0	0	0	0	0	0	0	0
Sphingomonas sp. LM7	33	33	0	0	0	0	0	0	0	0
Sphingomonas sp. MM-1	49	49	0	0	0	0	0	0	0	0
Sphingomonas sp. NIC1	23	23	0	0	0	0	0	0	0	0
Sphingopyxis	700	153	176	58	0	0	0	0	0	0
Sphingopyxis alaskensis	35	0	13	0	0	0	0	0	0	0
Sphingopyxis alaskensis RB2256	35	35	13	13	0	0	0	0	0	0
Sphingopyxis fribergensis	75	75	24	24	0	0	0	0	0	0
Sphingopyxis granuli	18	18	0	0	0	0	0	0	0	0
Sphingopyxis macrogoltabida	235	235	43	43	0	0	0	0	0	0
unclassified Sphingopyxis	184	0	38	0	0	0	0	0	0	0
Sphingopyxis sp. 113P3	39	39	0	0	0	0	0	0	0	0
Sphingopyxis sp. MG	26	26	0	0	0	0	0	0	0	0
Sphingopyxis sp. QXT-31	119	119	38	38	0	0	0	0	0	0
Sphingorhabdus	48	13	0	0	0	0	0	0	0	0
Sphingorhabdus flavimaris	12	12	0	0	0	0	0	0	0	0
unclassified Sphingorhabdus	23	0	0	0	0	0	0	0	0	0
Sphingorhabdus sp. M41	23	23	0	0	0	0	0	0	0	0
Sphingosinicella	90	0	0	0	0	0	0	0	0	0
Sphingosinicella microcystinivorans	27	27	0	0	0	0	0	0	0	0
unclassified Sphingosinicella	63	0	0	0	0	0	0	0	0	0
Sphingosinicella sp. BN140058	63	63	0	0	0	0	0	0	0	0
Zymomonas	82	0	0	0	0	0	0	0	0	0
Zymomonas mobilis	82	0	0	0	0	0	0	0	0	0
Zymomonas mobilis subsp. mobilis	82	82	0	0	0	0	0	0	0	0
unclassified Alphaproteobacteria	398	1	28	6	0	0	0	0	0	0
Micavibrio	36	0	0	0	0	0	0	0	0	0
Micavibrio aeruginosavorus	36	6	0	0	0	0	0	0	0	0
Micavibrio aeruginosavorus ARL-13	19	19	0	0	0	0	0	0	0	0
Micavibrio aeruginosavorus EPB	11	11	0	0	0	0	0	0	0	0
Phreatobacter	180	0	10	0	0	0	0	0	0	0
Phreatobacter cathodiphilus	180	180	10	10	0	0	0	0	0	0
Polymorphum	113	0	12	0	0	0	0	0	0	0
Polymorphum gilvum	113	0	12	0	0	0	0	0	0	0
Polymorphum gilvum SL003B-26A1	113	113	12	12	0	0	0	0	0	0
SAR116 cluster	12	0	0	0	0	0	0	0	0	0
Candidatus Puniceispirillum	12	0	0	0	0	0	0	0	0	0
Candidatus Puniceispirillum marinum	12	0	0	0	0	0	0	0	0	0
Candidatus Puniceispirillum marinum IMCC1322	12	12	0	0	0	0	0	0	0	0
unclassified Alphaproteobacteria (miscellaneous)	56	0	0	0	0	0	0	0	0	0
Alphaproteobacteria bacterium	56	56	0	0	0	0	0	0	0	0
Betaproteobacteria	293527	5488	126700	577	393	2	393	0	286	2
Burkholderiales	188547	9531	101767	1886	231	3	295	5	212	4
Alcaligenaceae	5389	523	792	74	0	0	0	0	0	0
Achromobacter	1193	272	346	67	0	0	0	0	0	0
Achromobacter denitrificans	85	85	29	29	0	0	0	0	0	0
Achromobacter insolitus	140	140	16	16	0	0	0	0	0	0
Achromobacter spanius	231	231	130	130	0	0	0	0	0	0
Achromobacter xylosoxidans	306	209	90	67	0	0	0	0	0	0
Achromobacter xylosoxidans A8	97	97	23	23	0	0	0	0	0	0
unclassified Achromobacter	159	0	14	0	0	0	0	0	0	0
Achromobacter sp. AONIH1	159	159	14	14	0	0	0	0	0	0
Advenella	79	3	0	0	0	0	0	0	0	0
Advenella kashmirensis	43	0	0	0	0	0	0	0	0	0
Advenella kashmirensis WT001	43	43	0	0	0	0	0	0	0	0
Advenella mimigardefordensis	33	0	0	0	0	0	0	0	0	0
Advenella mimigardefordensis DPN7	33	33	0	0	0	0	0	0	0	0
Alcaligenes	135	19	0	0	0	0	0	0	0	0
Alcaligenes aquatilis	31	31	0	0	0	0	0	0	0	0
Alcaligenes faecalis	85	85	0	0	0	0	0	0	0	0
Bordetella	2901	544	276	93	0	0	0	0	0	0
Bordetella avium	33	33	0	0	0	0	0	0	0	0
Bordetella bronchialis	148	148	11	11	0	0	0	0	0	0
Bordetella bronchiseptica	83	83	10	10	0	0	0	0	0	0
Bordetella flabilis	72	72	0	0	0	0	0	0	0	0
Bordetella genomosp. 13	98	98	22	22	0	0	0	0	0	0
Bordetella genomosp. 6	14	14	0	0	0	0	0	0	0	0
Bordetella genomosp. 8	98	98	14	14	0	0	0	0	0	0
Bordetella genomosp. 9	136	136	12	12	0	0	0	0	0	0
Bordetella hinzii	195	195	18	18	0	0	0	0	0	0
Bordetella holmesii	76	76	0	0	0	0	0	0	0	0
Bordetella parapertussis	26	13	0	0	0	0	0	0	0	0
Bordetella parapertussis Bpp5	13	13	0	0	0	0	0	0	0	0
Bordetella pertussis	769	769	58	58	0	0	0	0	0	0
Bordetella petrii	128	128	17	17	0	0	0	0	0	0
Bordetella pseudohinzii	98	98	10	10	0	0	0	0	0	0
Bordetella trematum	98	98	11	11	0	0	0	0	0	0
unclassified Bordetella	285	0	0	0	0	0	0	0	0	0
Bordetella sp. H567	128	128	0	0	0	0	0	0	0	0
Bordetella sp. J329	157	157	0	0	0	0	0	0	0	0
Castellaniella	180	0	25	0	0	0	0	0	0	0
Castellaniella defragrans	180	0	25	0	0	0	0	0	0	0
Castellaniella defragrans 65Phen	180	180	25	25	0	0	0	0	0	0
Orrella	118	0	18	0	0	0	0	0	0	0
Orrella dioscoreae	118	118	18	18	0	0	0	0	0	0
Pigmentiphaga	188	188	19	19	0	0	0	0	0	0
Pusillimonas	59	31	34	34	0	0	0	0	0	0
unclassified Pusillimonas	28	0	0	0	0	0	0	0	0	0
Pusillimonas sp. T7-7	28	28	0	0	0	0	0	0	0	0
Taylorella	13	0	0	0	0	0	0	0	0	0
Taylorella equigenitalis	13	13	0	0	0	0	0	0	0	0
Burkholderiaceae	62505	1209	1598	152	124	0	76	1	67	2
Burkholderia	4027	989	390	121	0	0	0	0	0	0
Burkholderia cepacia complex	1269	488	145	131	0	0	0	0	0	0
[Pseudomonas] mesoacidophila	13	13	0	0	0	0	0	0	0	0
Burkholderia ambifaria	41	12	0	0	0	0	0	0	0	0
Burkholderia ambifaria AMMD	17	17	0	0	0	0	0	0	0	0
Burkholderia ambifaria MC40-6	12	12	0	0	0	0	0	0	0	0
Burkholderia cenocepacia	112	112	14	14	0	0	0	0	0	0
Burkholderia cepacia	102	84	0	0	0	0	0	0	0	0
Burkholderia cepacia JBK9	18	18	0	0	0	0	0	0	0	0
Burkholderia lata	76	76	0	0	0	0	0	0	0	0
Burkholderia multivorans	171	171	0	0	0	0	0	0	0	0
Burkholderia pseudomultivorans	32	32	0	0	0	0	0	0	0	0
Burkholderia pyrrocinia	23	23	0	0	0	0	0	0	0	0
Burkholderia seminalis	13	13	0	0	0	0	0	0	0	0
Burkholderia sp. NRF60-BP8	10	10	0	0	0	0	0	0	0	0
Burkholderia stabilis	50	50	0	0	0	0	0	0	0	0
Burkholderia stagnalis	29	29	0	0	0	0	0	0	0	0
Burkholderia territorii	16	16	0	0	0	0	0	0	0	0
Burkholderia ubonensis	46	46	0	0	0	0	0	0	0	0
Burkholderia vietnamiensis	47	47	0	0	0	0	0	0	0	0
Burkholderia gladioli	417	376	40	40	0	0	0	0	0	0
Burkholderia gladioli BSR3	18	18	0	0	0	0	0	0	0	0
Burkholderia gladioli pv. gladioli	23	23	0	0	0	0	0	0	0	0
Burkholderia glumae	121	100	10	10	0	0	0	0	0	0
Burkholderia glumae PG1	21	21	0	0	0	0	0	0	0	0
Burkholderia insecticola	28	28	0	0	0	0	0	0	0	0
Burkholderia plantarii	13	13	0	0	0	0	0	0	0	0
pseudomallei group	780	495	74	55	0	0	0	0	0	0
Burkholderia mallei	11	11	0	0	0	0	0	0	0	0
Burkholderia oklahomensis	28	28	0	0	0	0	0	0	0	0
Burkholderia pseudomallei	122	122	19	19	0	0	0	0	0	0
Burkholderia sp. BDU6	50	50	0	0	0	0	0	0	0	0
Burkholderia sp. BDU8	11	11	0	0	0	0	0	0	0	0
Burkholderia thailandensis	63	63	0	0	0	0	0	0	0	0
unclassified Burkholderia	410	0	0	0	0	0	0	0	0	0
Burkholderia sp. Bp7605	33	33	0	0	0	0	0	0	0	0
Burkholderia sp. CCGE1001	18	18	0	0	0	0	0	0	0	0
Burkholderia sp. CCGE1003	59	59	0	0	0	0	0	0	0	0
Burkholderia sp. IDO3	12	12	0	0	0	0	0	0	0	0
Burkholderia sp. OLGA172	22	22	0	0	0	0	0	0	0	0
Burkholderia sp. PAMC 26561	11	11	0	0	0	0	0	0	0	0
Burkholderia sp. RPE67	13	13	0	0	0	0	0	0	0	0
Burkholderia sp. YI23	242	242	0	0	0	0	0	0	0	0
Cupriavidus	1202	362	693	85	0	0	0	0	0	0
Cupriavidus basilensis	139	139	455	455	0	0	0	0	0	0
Cupriavidus gilardii	106	0	19	0	0	0	0	0	0	0
Cupriavidus gilardii CR3	106	106	19	19	0	0	0	0	0	0
Cupriavidus metallidurans	79	79	24	24	0	0	0	0	0	0
Cupriavidus necator	349	198	62	40	0	0	0	0	0	0
Cupriavidus necator H16	101	101	11	11	0	0	0	0	0	0
Cupriavidus necator N-1	50	50	11	11	0	0	0	0	0	0
Cupriavidus pauculus	70	70	26	26	0	0	0	0	0	0
Cupriavidus pinatubonensis	77	0	22	0	0	0	0	0	0	0
Cupriavidus pinatubonensis JMP134	77	77	22	22	0	0	0	0	0	0
unclassified Cupriavidus	20	0	0	0	0	0	0	0	0	0
Cupriavidus sp. USMAA2-4	10	10	0	0	0	0	0	0	0	0
Cupriavidus sp. USMAHM13	10	10	0	0	0	0	0	0	0	0
Lautropia	52802	0	0	0	124	0	75	0	65	0
Lautropia mirabilis	52802	52802	0	0	124	124	75	75	65	65
Mycetohabitans	28	0	0	0	0	0	0	0	0	0
Paraburkholderia rhizoxinica	28	0	0	0	0	0	0	0	0	0
Paraburkholderia rhizoxinica HKI 454	28	28	0	0	0	0	0	0	0	0
Pandoraea	571	64	61	23	0	0	0	0	0	0
Pandoraea apista	108	108	13	13	0	0	0	0	0	0
Pandoraea faecigallinarum	22	22	0	0	0	0	0	0	0	0
Pandoraea norimbergensis	41	41	0	0	0	0	0	0	0	0
Pandoraea oxalativorans	13	13	0	0	0	0	0	0	0	0
Pandoraea pnomenusa	94	94	12	12	0	0	0	0	0	0
Pandoraea pulmonicola	74	74	0	0	0	0	0	0	0	0
Pandoraea sputorum	37	37	0	0	0	0	0	0	0	0
Pandoraea thiooxydans	53	53	13	13	0	0	0	0	0	0
Pandoraea vervacti	65	65	0	0	0	0	0	0	0	0
Paraburkholderia	839	150	64	64	0	0	0	0	0	0
Paraburkholderia aromaticivorans	38	38	0	0	0	0	0	0	0	0
Paraburkholderia caffeinilytica	32	32	0	0	0	0	0	0	0	0
Paraburkholderia caledonica	17	17	0	0	0	0	0	0	0	0
Paraburkholderia caribensis	199	187	0	0	0	0	0	0	0	0
Paraburkholderia caribensis MBA4	12	12	0	0	0	0	0	0	0	0
Paraburkholderia fungorum	62	62	0	0	0	0	0	0	0	0
Paraburkholderia hospita	27	27	0	0	0	0	0	0	0	0
Paraburkholderia phymatum	75	0	0	0	0	0	0	0	0	0
Paraburkholderia phymatum STM815	75	75	0	0	0	0	0	0	0	0
Paraburkholderia phytofirmans	64	0	0	0	0	0	0	0	0	0
Paraburkholderia phytofirmans PsJN	64	64	0	0	0	0	0	0	0	0
Paraburkholderia sprentiae	36	0	0	0	0	0	0	0	0	0
Paraburkholderia sprentiae WSM5005	36	36	0	0	0	0	0	0	0	0
Paraburkholderia terrae	14	14	0	0	0	0	0	0	0	0
Paraburkholderia terricola	25	25	0	0	0	0	0	0	0	0
Paraburkholderia xenovorans	39	0	0	0	0	0	0	0	0	0
Paraburkholderia xenovorans LB400	39	39	0	0	0	0	0	0	0	0
unclassified Paraburkholderia	61	0	0	0	0	0	0	0	0	0
Paraburkholderia sp. CCGE1002	41	41	0	0	0	0	0	0	0	0
Paraburkholderia sp. SOS3	20	20	0	0	0	0	0	0	0	0
Polynucleobacter	56	7	0	0	0	0	0	0	0	0
Polynucleobacter difficilis	24	24	0	0	0	0	0	0	0	0
Polynucleobacter necessarius	25	25	0	0	0	0	0	0	0	0
Ralstonia	1771	454	238	68	0	0	0	0	0	0
Ralstonia insidiosa	95	95	13	13	0	0	0	0	0	0
Ralstonia mannitolilytica	124	124	0	0	0	0	0	0	0	0
Ralstonia pickettii	224	56	15	15	0	0	0	0	0	0
Ralstonia pickettii 12D	73	73	0	0	0	0	0	0	0	0
Ralstonia pickettii 12J	95	95	0	0	0	0	0	0	0	0
Ralstonia solanacearum	874	874	142	142	0	0	0	0	0	0
Comamonadaceae	99610	11093	91905	3488	104	1	214	5	141	4
Acidovorax	6007	1093	2286	417	0	0	0	0	0	0
Acidovorax avenae	273	0	128	0	0	0	0	0	0	0
Acidovorax avenae subsp. avenae	273	0	128	0	0	0	0	0	0	0
Acidovorax avenae subsp. avenae ATCC 19860	273	273	128	128	0	0	0	0	0	0
Acidovorax carolinensis	1163	1163	519	519	0	0	0	0	0	0
Acidovorax citrulli	321	321	130	130	0	0	0	0	0	0
Acidovorax ebreus	85	0	26	0	0	0	0	0	0	0
Acidovorax ebreus TPSY	85	85	26	26	0	0	0	0	0	0
Acidovorax sp. JS42	125	125	49	49	0	0	0	0	0	0
Acidovorax sp. KKS102	1629	1629	561	561	0	0	0	0	0	0
Acidovorax sp. RAC01	769	769	248	248	0	0	0	0	0	0
Acidovorax sp. T1	549	549	208	208	0	0	0	0	0	0
Alicycliphilus	634	0	225	0	0	0	0	0	0	0
Alicycliphilus denitrificans	634	486	225	190	0	0	0	0	0	0
Alicycliphilus denitrificans BC	101	101	21	21	0	0	0	0	0	0
Alicycliphilus denitrificans K601	47	47	14	14	0	0	0	0	0	0
Candidatus Symbiobacter	110	0	0	0	0	0	0	0	0	0
Candidatus Symbiobacter mobilis	110	0	0	0	0	0	0	0	0	0
Candidatus Symbiobacter mobilis CR	110	110	0	0	0	0	0	0	0	0
Comamonas	1345	58	366	6	0	0	0	0	0	0
Comamonas kerstersii	265	265	46	46	0	0	0	0	0	0
Comamonas serinivorans	430	430	144	144	0	0	0	0	0	0
Comamonas testosteroni	592	261	170	67	0	0	0	0	0	0
Comamonas testosteroni CNB-1	80	0	26	0	0	0	0	0	0	0
Comamonas testosteroni CNB-2	80	80	26	26	0	0	0	0	0	0
Comamonas testosteroni P19	61	61	29	29	0	0	0	0	0	0
Comamonas testosteroni TK102	190	190	48	48	0	0	0	0	0	0
Delftia	1185	753	422	261	0	0	0	0	0	0
Delftia acidovorans	48	0	30	0	0	0	0	0	0	0
Delftia acidovorans SPH-1	48	48	30	30	0	0	0	0	0	0
Delftia tsuruhatensis	258	258	72	72	0	0	0	0	0	0
unclassified Delftia	126	0	59	0	0	0	0	0	0	0
Delftia sp. Cs1-4	60	60	35	35	0	0	0	0	0	0
Delftia sp. HK171	66	66	24	24	0	0	0	0	0	0
Diaphorobacter	104	0	36	0	0	0	0	0	0	0
Diaphorobacter polyhydroxybutyrativorans	104	104	36	36	0	0	0	0	0	0
Hydrogenophaga	2003	39	895	33	0	0	0	0	0	0
Hydrogenophaga crassostreae	294	294	91	91	0	0	0	0	0	0
unclassified Hydrogenophaga	1670	0	771	0	0	0	0	0	0	0
Hydrogenophaga sp. PBC	666	666	335	335	0	0	0	0	0	0
Hydrogenophaga sp. RAC07	1004	1004	436	436	0	0	0	0	0	0
Limnohabitans	418	6	164	2	0	0	0	0	0	0
unclassified Limnohabitans	412	0	162	0	0	0	0	0	0	0
Limnohabitans sp. 103DPR2	97	97	39	39	0	0	0	0	0	0
Limnohabitans sp. 63ED37-2	315	315	123	123	0	0	0	0	0	0
Melaminivora	858	9	309	26	0	0	0	0	0	0
unclassified Melaminivora	849	0	283	0	0	0	0	0	0	0
Melaminivora sp. SC2-7	419	419	150	150	0	0	0	0	0	0
Melaminivora sp. SC2-9	430	430	133	133	0	0	0	0	0	0
Ottowia	39060	43	198	1	103	0	209	2	137	1
Ottowia oryzae	556	556	154	154	0	0	0	0	0	0
unclassified Ottowia	38461	0	43	0	103	0	207	0	136	0
Ottowia sp. oral taxon 894	38461	38461	43	43	103	103	207	207	136	136
Polaromonas	2781	92	1239	37	0	0	0	0	0	0
Polaromonas naphthalenivorans	1263	0	563	0	0	0	0	0	0	0
Polaromonas naphthalenivorans CJ2	1263	1263	563	563	0	0	0	0	0	0
unclassified Polaromonas	1426	0	639	0	0	0	0	0	0	0
Polaromonas sp. JS666	1426	1426	639	639	0	0	0	0	0	0
Ramlibacter	2118	0	823	0	0	0	0	0	0	0
Ramlibacter tataouinensis	2118	951	823	356	0	0	0	0	0	0
Ramlibacter tataouinensis TTB310	1167	1167	467	467	0	0	0	0	0	0
Rhodoferax	26947	228	79445	188	0	0	0	0	0	0
Rhodoferax antarcticus	423	423	282	282	0	0	0	0	0	0
Rhodoferax ferrireducens	24320	0	78177	0	0	0	0	0	0	0
Rhodoferax ferrireducens T118	24320	24320	78177	78177	0	0	0	0	0	0
Rhodoferax koreense	980	980	386	386	0	0	0	0	0	0
Rhodoferax saidenbachensis	996	996	412	412	0	0	0	0	0	0
Serpentinomonas	770	0	146	0	0	0	0	0	0	0
Serpentinomonas mccroryi	383	383	81	81	0	0	0	0	0	0
Serpentinomonas raichei	387	387	65	65	0	0	0	0	0	0
Simplicispira	474	0	204	0	0	0	0	0	0	0
Simplicispira suum	474	474	204	204	0	0	0	0	0	0
unclassified Comamonadaceae	38	38	10	10	0	0	0	0	0	0
Variovorax	3254	575	1536	271	0	0	0	0	0	0
unclassified Variovorax	788	0	403	0	0	0	0	0	0	0
Variovorax sp. PAMC 28711	374	374	127	127	0	0	0	0	0	0
Variovorax sp. PMC12	414	414	276	276	0	0	0	0	0	0
Variovorax boronicumulans	381	381	219	219	0	0	0	0	0	0
Variovorax paradoxus	1510	263	643	100	0	0	0	0	0	0
Variovorax paradoxus B4	484	484	203	203	0	0	0	0	0	0
Variovorax paradoxus EPS	277	277	150	150	0	0	0	0	0	0
Variovorax paradoxus S110	486	486	190	190	0	0	0	0	0	0
Verminephrobacter	411	0	113	0	0	0	0	0	0	0
Verminephrobacter eiseniae	411	0	113	0	0	0	0	0	0	0
Verminephrobacter eiseniae EF01-2	411	411	113	113	0	0	0	0	0	0
Oxalobacteraceae	7553	879	4202	337	0	0	0	0	0	0
Collimonas	548	57	99	20	0	0	0	0	0	0
Collimonas arenae	209	209	24	24	0	0	0	0	0	0
Collimonas fungivorans	137	77	31	17	0	0	0	0	0	0
Collimonas fungivorans Ter331	60	60	14	14	0	0	0	0	0	0
Collimonas pratensis	145	145	24	24	0	0	0	0	0	0
Herbaspirillum	980	154	213	40	0	0	0	0	0	0
Herbaspirillum hiltneri	186	0	32	0	0	0	0	0	0	0
Herbaspirillum hiltneri N3	186	186	32	32	0	0	0	0	0	0
Herbaspirillum robiniae	221	221	68	68	0	0	0	0	0	0
Herbaspirillum rubrisubalbicans	184	167	21	21	0	0	0	0	0	0
Herbaspirillum rubrisubalbicans M1	17	17	0	0	0	0	0	0	0	0
Herbaspirillum seropedicae	129	129	28	28	0	0	0	0	0	0
unclassified Herbaspirillum	106	0	24	0	0	0	0	0	0	0
Herbaspirillum sp. meg3	106	106	24	24	0	0	0	0	0	0
Herminiimonas	899	12	1745	16	0	0	0	0	0	0
Herminiimonas arsenicoxydans	749	749	1224	1224	0	0	0	0	0	0
Herminiimonas arsenitoxidans	138	138	505	505	0	0	0	0	0	0
Janthinobacterium	1940	596	1131	191	0	0	0	0	0	0
Janthinobacterium agaricidamnosum	562	282	153	78	0	0	0	0	0	0
Janthinobacterium agaricidamnosum NBRC 102515 = DSM 9628	280	280	75	75	0	0	0	0	0	0
Janthinobacterium svalbardensis	193	193	231	231	0	0	0	0	0	0
unclassified Janthinobacterium	589	0	556	0	0	0	0	0	0	0
Janthinobacterium sp. 1_2014MBL_MicDiv	185	185	59	59	0	0	0	0	0	0
Janthinobacterium sp. B9-8	21	21	0	0	0	0	0	0	0	0
Janthinobacterium sp. LM6	162	162	58	58	0	0	0	0	0	0
Janthinobacterium sp. Marseille	221	221	439	439	0	0	0	0	0	0
Massilia	2198	332	561	100	0	0	0	0	0	0
Massilia armeniaca	126	126	64	64	0	0	0	0	0	0
Massilia oculi	225	225	62	62	0	0	0	0	0	0
Massilia putida	172	172	33	33	0	0	0	0	0	0
Massilia violaceinigra	635	635	111	111	0	0	0	0	0	0
unclassified Massilia	708	0	191	0	0	0	0	0	0	0
Massilia sp. NR 4-1	299	299	87	87	0	0	0	0	0	0
Massilia sp. WG5	249	249	52	52	0	0	0	0	0	0
Massilia sp. YMA4	160	160	52	52	0	0	0	0	0	0
Oxalobacter	55	0	0	0	0	0	0	0	0	0
Oxalobacter formigenes	55	55	0	0	0	0	0	0	0	0
Undibacterium	54	0	116	0	0	0	0	0	0	0
Undibacterium parvum	54	54	116	116	0	0	0	0	0	0
unclassified Burkholderiales	3959	70	1384	21	0	0	0	0	0	0
[Polyangium] brachysporum	304	304	89	89	0	0	0	0	0	0
Burkholderiales Genera incertae sedis	3477	214	1264	101	0	0	0	0	0	0
Aquabacterium	370	0	81	0	0	0	0	0	0	0
Aquabacterium olei	370	370	81	81	0	0	0	0	0	0
Leptothrix	349	0	228	0	0	0	0	0	0	0
Leptothrix cholodnii	349	0	228	0	0	0	0	0	0	0
Leptothrix cholodnii SP-6	349	349	228	228	0	0	0	0	0	0
Methylibium	529	339	300	190	0	0	0	0	0	0
Methylibium petroleiphilum	190	0	110	0	0	0	0	0	0	0
Methylibium petroleiphilum PM1	190	190	110	110	0	0	0	0	0	0
Mitsuaria	267	0	70	0	0	0	0	0	0	0
unclassified Mitsuaria	267	0	70	0	0	0	0	0	0	0
Mitsuaria sp. 7	267	267	70	70	0	0	0	0	0	0
Paucibacter	300	0	74	0	0	0	0	0	0	0
unclassified Paucibacter	300	0	74	0	0	0	0	0	0	0
Paucibacter sp. KCTC 42545	300	300	74	74	0	0	0	0	0	0
Rhizobacter	238	0	146	0	0	0	0	0	0	0
Rhizobacter gummiphilus	238	238	146	146	0	0	0	0	0	0
Roseateles	382	0	83	0	0	0	0	0	0	0
Roseateles depolymerans	382	382	83	83	0	0	0	0	0	0
Rubrivivax	423	0	135	0	0	0	0	0	0	0
Rubrivivax gelatinosus	423	0	135	0	0	0	0	0	0	0
Rubrivivax gelatinosus IL144	423	423	135	135	0	0	0	0	0	0
Thiomonas	405	0	46	0	0	0	0	0	0	0
Thiomonas intermedia	405	242	46	31	0	0	0	0	0	0
Thiomonas intermedia K12	163	163	15	15	0	0	0	0	0	0
unclassified Burkholderiales (miscellaneous)	108	6	10	0	0	0	0	0	0	0
Burkholderiales bacterium GJ-E10	102	102	10	10	0	0	0	0	0	0
Neisseriales	85549	136	20326	2	160	1	98	0	72	0
Chromobacteriaceae	1362	123	131	15	0	0	0	0	0	0
Aquaspirillum	128	0	0	0	0	0	0	0	0	0
unclassified Aquaspirillum	128	0	0	0	0	0	0	0	0	0
Aquaspirillum sp. LM1	128	128	0	0	0	0	0	0	0	0
Aquitalea	82	0	13	0	0	0	0	0	0	0
Aquitalea magnusonii	82	82	13	13	0	0	0	0	0	0
Chromobacterium group	664	0	61	3	0	0	0	0	0	0
Chromobacterium	632	127	58	16	0	0	0	0	0	0
Chromobacterium rhizoryzae	82	82	0	0	0	0	0	0	0	0
Chromobacterium vaccinii	140	140	12	12	0	0	0	0	0	0
Chromobacterium violaceum	183	113	17	17	0	0	0	0	0	0
Chromobacterium violaceum ATCC 12472	70	70	0	0	0	0	0	0	0	0
unclassified Chromobacterium	100	0	13	0	0	0	0	0	0	0
Chromobacterium sp. ATCC 53434	100	100	13	13	0	0	0	0	0	0
Iodobacter	32	32	0	0	0	0	0	0	0	0
Jeongeupia	112	0	11	0	0	0	0	0	0	0
unclassified Jeongeupia	112	0	11	0	0	0	0	0	0	0
Jeongeupia sp. USM3	112	112	11	11	0	0	0	0	0	0
Laribacter	146	0	12	0	0	0	0	0	0	0
Laribacter hongkongensis	146	108	12	12	0	0	0	0	0	0
Laribacter hongkongensis HLHK9	38	38	0	0	0	0	0	0	0	0
Pseudogulbenkiania	107	0	19	0	0	0	0	0	0	0
unclassified Pseudogulbenkiania	107	0	19	0	0	0	0	0	0	0
Pseudogulbenkiania sp. NH8B	107	107	19	19	0	0	0	0	0	0
Neisseriaceae	84051	3404	20193	7	159	1	98	6	72	2
Eikenella	55812	0	0	0	16	0	37	0	35	0
Eikenella corrodens	55812	55812	0	0	16	16	37	37	35	35
Neisseria	24712	9147	20158	22	142	70	55	39	35	35
Neisseria animalis	126	126	0	0	0	0	0	0	0	0
Neisseria animaloris	69	69	0	0	0	0	0	0	0	0
Neisseria canis	61	61	0	0	0	0	0	0	0	0
Neisseria cinerea	215	215	0	0	0	0	0	0	0	0
Neisseria elongata	6497	5383	0	0	49	49	16	16	0	0
Neisseria elongata subsp. glycolytica	1114	1114	0	0	0	0	0	0	0	0
Neisseria gonorrhoeae	1005	1005	20136	20136	0	0	0	0	0	0
Neisseria lactamica	325	255	0	0	0	0	0	0	0	0
Neisseria lactamica 020-06	70	70	0	0	0	0	0	0	0	0
Neisseria meningitidis	2923	2783	0	0	10	10	0	0	0	0
Neisseria meningitidis alpha14	14	14	0	0	0	0	0	0	0	0
Neisseria meningitidis M01-240355	25	25	0	0	0	0	0	0	0	0
Neisseria meningitidis serogroup A	19	0	0	0	0	0	0	0	0	0
Neisseria meningitidis Z2491	19	19	0	0	0	0	0	0	0	0
Neisseria meningitidis serogroup C	82	0	0	0	0	0	0	0	0	0
Neisseria meningitidis 053442	29	29	0	0	0	0	0	0	0	0
Neisseria meningitidis 8013	53	53	0	0	0	0	0	0	0	0
Neisseria mucosa	1264	1264	0	0	0	0	0	0	0	0
Neisseria polysaccharea	148	148	0	0	0	0	0	0	0	0
Neisseria sicca	1517	1517	0	0	13	13	0	0	0	0
Neisseria subflava	514	514	0	0	0	0	0	0	0	0
Neisseria weaveri	100	100	0	0	0	0	0	0	0	0
Neisseria zoodegmatis	133	133	0	0	0	0	0	0	0	0
unclassified Neisseria	668	0	0	0	0	0	0	0	0	0
Neisseria sp. 10022	115	115	0	0	0	0	0	0	0	0
Neisseria sp. 10023	187	187	0	0	0	0	0	0	0	0
Neisseria sp. KEM232	366	366	0	0	0	0	0	0	0	0
Simonsiella	11	0	0	0	0	0	0	0	0	0
Simonsiella muelleri	11	0	0	0	0	0	0	0	0	0
Simonsiella muelleri ATCC 29453	11	11	0	0	0	0	0	0	0	0
Vitreoscilla	112	6	28	1	0	0	0	0	0	0
Vitreoscilla filiformis	106	106	27	27	0	0	0	0	0	0
Nitrosomonadales	9625	272	3566	19	0	0	0	0	0	0
Gallionellaceae	5678	413	1154	16	0	0	0	0	0	0
Ferriphaselus	530	0	21	0	0	0	0	0	0	0
Ferriphaselus amnicola	530	530	21	21	0	0	0	0	0	0
Gallionella	213	0	11	0	0	0	0	0	0	0
Gallionella capsiferriformans	213	0	11	0	0	0	0	0	0	0
Gallionella capsiferriformans ES-2	213	213	11	11	0	0	0	0	0	0
Sideroxydans	3132	0	123	0	0	0	0	0	0	0
Sideroxydans lithotrophicus	3132	0	123	0	0	0	0	0	0	0
Sideroxydans lithotrophicus ES-1	3132	3132	123	123	0	0	0	0	0	0
Sulfuricella	1097	0	948	0	0	0	0	0	0	0
Sulfuricella denitrificans	1097	0	948	0	0	0	0	0	0	0
Sulfuricella denitrificans skB26	1097	1097	948	948	0	0	0	0	0	0
Sulfuriferula	293	0	35	0	0	0	0	0	0	0
unclassified Sulfuriferula	293	0	35	0	0	0	0	0	0	0
Sulfuriferula sp. AH1	293	293	35	35	0	0	0	0	0	0
Methylophilaceae	1021	113	294	23	0	0	0	0	0	0
Candidatus Methylopumilus	14	2	0	0	0	0	0	0	0	0
Candidatus Methylopumilus turicensis	12	12	0	0	0	0	0	0	0	0
Methylobacillus	103	0	0	0	0	0	0	0	0	0
Methylobacillus flagellatus	103	0	0	0	0	0	0	0	0	0
Methylobacillus flagellatus KT	103	103	0	0	0	0	0	0	0	0
Methylophilus	22	0	0	0	0	0	0	0	0	0
unclassified Methylophilus	22	0	0	0	0	0	0	0	0	0
Methylophilus sp. TWE2	22	22	0	0	0	0	0	0	0	0
Methylotenera	663	13	271	4	0	0	0	0	0	0
Methylotenera mobilis	68	0	31	0	0	0	0	0	0	0
Methylotenera mobilis JLW8	68	68	31	31	0	0	0	0	0	0
Methylotenera versatilis	582	0	236	0	0	0	0	0	0	0
Methylotenera versatilis 301	582	582	236	236	0	0	0	0	0	0
Methylovorus	106	19	0	0	0	0	0	0	0	0
Methylovorus glucosotrophus	41	0	0	0	0	0	0	0	0	0
Methylovorus glucosetrophus SIP3-4	41	41	0	0	0	0	0	0	0	0
unclassified Methylovorus	46	0	0	0	0	0	0	0	0	0
Methylovorus sp. MP688	46	46	0	0	0	0	0	0	0	0
Nitrosomonadaceae	953	8	634	6	0	0	0	0	0	0
Nitrosomonas	342	36	0	0	0	0	0	0	0	0
Nitrosomonas communis	131	131	0	0	0	0	0	0	0	0
Nitrosomonas europaea	131	0	0	0	0	0	0	0	0	0
Nitrosomonas europaea ATCC 19718	131	131	0	0	0	0	0	0	0	0
unclassified Nitrosomonas	44	0	0	0	0	0	0	0	0	0
Nitrosomonas sp. Is79A3	44	44	0	0	0	0	0	0	0	0
Nitrosospira	603	7	628	3	0	0	0	0	0	0
Nitrosospira briensis	207	0	10	0	0	0	0	0	0	0
Nitrosospira briensis C-128	207	207	10	10	0	0	0	0	0	0
Nitrosospira lacus	361	361	615	615	0	0	0	0	0	0
Nitrosospira multiformis	28	0	0	0	0	0	0	0	0	0
Nitrosospira multiformis ATCC 25196	28	28	0	0	0	0	0	0	0	0
Sterolibacteriaceae	1201	3	1252	2	0	0	0	0	0	0
Methyloversatilis	198	0	25	0	0	0	0	0	0	0
unclassified Methyloversatilis	198	0	25	0	0	0	0	0	0	0
Methyloversatilis sp. RAC08	198	198	25	25	0	0	0	0	0	0
Sulfuritalea	1000	0	1225	0	0	0	0	0	0	0
Sulfuritalea hydrogenivorans	1000	0	1225	0	0	0	0	0	0	0
Sulfuritalea hydrogenivorans sk43H	1000	1000	1225	1225	0	0	0	0	0	0
Thiobacillaceae	500	5	213	2	0	0	0	0	0	0
Sulfuritortus	276	0	28	0	0	0	0	0	0	0
Sulfuritortus calidifontis	276	276	28	28	0	0	0	0	0	0
Thiobacillus	219	0	183	0	0	0	0	0	0	0
Thiobacillus denitrificans	219	0	183	0	0	0	0	0	0	0
Thiobacillus denitrificans ATCC 25259	219	219	183	183	0	0	0	0	0	0
Rhodocyclales	3708	477	418	16	0	0	0	0	0	0
Azonexaceae	234	0	67	0	0	0	0	0	0	0
Dechloromonas	234	0	67	0	0	0	0	0	0	0
Dechloromonas aromatica	234	0	67	0	0	0	0	0	0	0
Dechloromonas aromatica RCB	234	234	67	67	0	0	0	0	0	0
Rhodocyclaceae	577	0	26	4	0	0	0	0	0	0
Aromatoleum	96	0	0	0	0	0	0	0	0	0
Aromatoleum aromaticum	96	0	0	0	0	0	0	0	0	0
Aromatoleum aromaticum EbN1	96	96	0	0	0	0	0	0	0	0
Azospira	382	0	22	0	0	0	0	0	0	0
Azospira oryzae	382	0	22	0	0	0	0	0	0	0
Azospira oryzae PS	382	382	22	22	0	0	0	0	0	0
unclassified Rhodocyclaceae	99	0	0	0	0	0	0	0	0	0
Rhodocyclaceae bacterium	99	99	0	0	0	0	0	0	0	0
Zoogloeaceae	2420	300	309	26	0	0	0	0	0	0
Azoarcus	1294	245	150	40	0	0	0	0	0	0
Azoarcus communis	244	244	22	22	0	0	0	0	0	0
Azoarcus olearius	42	42	0	0	0	0	0	0	0	0
unclassified Azoarcus	763	0	88	0	0	0	0	0	0	0
Azoarcus sp. BH72	23	23	15	15	0	0	0	0	0	0
Azoarcus sp. CIB	234	234	18	18	0	0	0	0	0	0
Azoarcus sp. DN11	202	202	20	20	0	0	0	0	0	0
Azoarcus sp. KH32C	158	158	19	19	0	0	0	0	0	0
Azoarcus sp. SY39	146	146	16	16	0	0	0	0	0	0
Thauera	806	122	133	11	0	0	0	0	0	0
Thauera aromatica	69	0	13	0	0	0	0	0	0	0
Thauera aromatica K172	69	69	13	13	0	0	0	0	0	0
Thauera chlorobenzoica	97	97	30	30	0	0	0	0	0	0
Thauera humireducens	151	151	27	27	0	0	0	0	0	0
unclassified Thauera	367	0	52	0	0	0	0	0	0	0
Thauera sp. K11	209	209	18	18	0	0	0	0	0	0
Thauera sp. MZ1T	158	158	34	34	0	0	0	0	0	0
unclassified Zoogloeaceae	20	0	0	0	0	0	0	0	0	0
Zoogloeaceae bacteirum Par-f-2	20	20	0	0	0	0	0	0	0	0
unclassified Betaproteobacteria	610	18	46	4	0	0	0	0	0	0
Candidatus Accumulibacter	391	0	22	0	0	0	0	0	0	0
Candidatus Accumulibacter phosphatis	391	0	22	0	0	0	0	0	0	0
Candidatus Accumulibacter phosphatis clade IIA str. UW-1	391	391	22	22	0	0	0	0	0	0
unclassified Betaproteobacteria (miscellaneous)	201	0	20	2	0	0	0	0	0	0
Betaproteobacteria bacterium GR16-43	201	201	18	18	0	0	0	0	0	0
delta/epsilon subdivisions	3531390	77	870	2	314	0	195	7	133	6
Deltaproteobacteria	3473083	27130	638	49	296	1	188	2	127	2
Bradymonadales	29	0	0	0	0	0	0	0	0	0
Bradymonadaceae	29	0	0	0	0	0	0	0	0	0
Bradymonas	29	0	0	0	0	0	0	0	0	0
Bradymonas sediminis	29	29	0	0	0	0	0	0	0	0
Desulfarculales	2042	0	11	0	0	0	0	0	0	0
Desulfarculaceae	2042	0	11	0	0	0	0	0	0	0
Desulfarculus	2042	0	11	0	0	0	0	0	0	0
Desulfarculus baarsii	2042	0	11	0	0	0	0	0	0	0
Desulfarculus baarsii DSM 2075	2042	2042	11	11	0	0	0	0	0	0
Desulfobacterales	2283111	140	56	1	124	0	60	0	52	0
Desulfobacteraceae	2369	23	38	11	0	0	0	0	0	0
Desulfatibacillum	175	0	0	0	0	0	0	0	0	0
Desulfatibacillum alkenivorans	175	0	0	0	0	0	0	0	0	0
Desulfatibacillum alkenivorans AK-01	175	175	0	0	0	0	0	0	0	0
Desulfobacterium	157	0	0	0	0	0	0	0	0	0
Desulfobacterium autotrophicum	157	0	0	0	0	0	0	0	0	0
Desulfobacterium autotrophicum HRM2	157	157	0	0	0	0	0	0	0	0
Desulfobacula	14	0	0	0	0	0	0	0	0	0
Desulfobacula toluolica	14	0	0	0	0	0	0	0	0	0
Desulfobacula toluolica Tol2	14	14	0	0	0	0	0	0	0	0
Desulfococcus	2000	1	27	0	0	0	0	0	0	0
Desulfococcus multivorans	1894	1894	12	12	0	0	0	0	0	0
Desulfococcus oleovorans	105	0	15	0	0	0	0	0	0	0
Desulfococcus oleovorans Hxd3	105	105	15	15	0	0	0	0	0	0
Desulfobulbaceae	2280602	449	17	6	124	0	60	0	52	0
Desulfobulbus	2279962	0	11	0	124	0	60	0	52	0
Desulfobulbus oralis	2279962	2279962	11	11	124	124	60	60	52	52
Desulfocapsa	18	0	0	0	0	0	0	0	0	0
Desulfocapsa sulfexigens	18	0	0	0	0	0	0	0	0	0
Desulfocapsa sulfexigens DSM 10523	18	18	0	0	0	0	0	0	0	0
Desulfotalea	39	0	0	0	0	0	0	0	0	0
Desulfotalea psychrophila	39	0	0	0	0	0	0	0	0	0
Desulfotalea psychrophila LSv54	39	39	0	0	0	0	0	0	0	0
Desulfurivibrio	134	0	0	0	0	0	0	0	0	0
Desulfurivibrio alkaliphilus	134	0	0	0	0	0	0	0	0	0
Desulfurivibrio alkaliphilus AHT 2	134	134	0	0	0	0	0	0	0	0
Desulfovibrionales	1145031	1939	118	4	171	0	126	1	73	1
Desulfohalobiaceae	62	0	0	0	0	0	0	0	0	0
Desulfohalobium	62	0	0	0	0	0	0	0	0	0
Desulfohalobium retbaense	62	0	0	0	0	0	0	0	0	0
Desulfohalobium retbaense DSM 5692	62	62	0	0	0	0	0	0	0	0
Desulfomicrobiaceae	1130923	0	20	0	171	0	125	0	72	0
Desulfomicrobium	1130923	1905	20	5	171	1	125	0	72	0
Desulfomicrobium baculatum	554	0	0	0	0	0	0	0	0	0
Desulfomicrobium baculatum DSM 4028	554	554	0	0	0	0	0	0	0	0
Desulfomicrobium orale	1128464	0	15	0	170	0	125	0	72	0
Desulfomicrobium orale DSM 12838	1128464	1128464	15	15	170	170	125	125	72	72
Desulfovibrionaceae	12107	719	94	24	0	0	0	0	0	0
Desulfocurvibacter	237	0	10	0	0	0	0	0	0	0
Desulfocurvibacter africanus	237	0	10	0	0	0	0	0	0	0
Desulfocurvibacter africanus subsp. africanus	237	0	10	0	0	0	0	0	0	0
Desulfocurvibacter africanus subsp. africanus str. Walvis Bay	237	237	10	10	0	0	0	0	0	0
Desulfovibrio	5273	1522	49	38	0	0	0	0	0	0
Candidatus Desulfovibrio trichonymphae	115	115	0	0	0	0	0	0	0	0
Desulfovibrio alaskensis	573	0	0	0	0	0	0	0	0	0
Desulfovibrio alaskensis G20	573	573	0	0	0	0	0	0	0	0
Desulfovibrio carbinolicus	573	573	0	0	0	0	0	0	0	0
Desulfovibrio desulfuricans	256	0	0	0	0	0	0	0	0	0
Desulfovibrio desulfuricans ATCC 27774	32	32	0	0	0	0	0	0	0	0
Desulfovibrio desulfuricans ND132	224	224	0	0	0	0	0	0	0	0
Desulfovibrio fairfieldensis	782	782	0	0	0	0	0	0	0	0
Desulfovibrio ferrophilus	80	80	0	0	0	0	0	0	0	0
Desulfovibrio magneticus	175	0	0	0	0	0	0	0	0	0
Desulfovibrio magneticus RS-1	175	175	0	0	0	0	0	0	0	0
Desulfovibrio piger	409	409	0	0	0	0	0	0	0	0
Desulfovibrio salexigens	38	0	0	0	0	0	0	0	0	0
Desulfovibrio salexigens DSM 2638	38	38	0	0	0	0	0	0	0	0
Desulfovibrio vulgaris	618	287	11	11	0	0	0	0	0	0
Desulfovibrio vulgaris DP4	14	14	0	0	0	0	0	0	0	0
Desulfovibrio vulgaris str. 'Miyazaki F'	317	317	0	0	0	0	0	0	0	0
unclassified Desulfovibrio	132	0	0	0	0	0	0	0	0	0
Desulfovibrio sp. G11	132	132	0	0	0	0	0	0	0	0
Lawsonia	13	0	0	0	0	0	0	0	0	0
Lawsonia intracellularis	13	13	0	0	0	0	0	0	0	0
Pseudodesulfovibrio	5865	519	11	11	0	0	0	0	0	0
Pseudodesulfovibrio aespoeensis	1350	0	0	0	0	0	0	0	0	0
Pseudodesulfovibrio aespoeensis Aspo-2	1350	1350	0	0	0	0	0	0	0	0
Pseudodesulfovibrio indicus	155	155	0	0	0	0	0	0	0	0
Pseudodesulfovibrio profundus	3841	3841	0	0	0	0	0	0	0	0
Desulfurellales	170	0	0	0	0	0	0	0	0	0
Desulfurellaceae	170	3	0	0	0	0	0	0	0	0
Desulfurella	167	0	0	0	0	0	0	0	0	0
Desulfurella acetivorans	167	0	0	0	0	0	0	0	0	0
Desulfurella acetivorans A63	167	167	0	0	0	0	0	0	0	0
Desulfuromonadales	5878	138	192	12	0	0	0	0	0	0
Desulfuromonadaceae	886	6	24	7	0	0	0	0	0	0
Desulfuromonas	450	2	17	6	0	0	0	0	0	0
Desulfuromonas soudanensis	243	243	11	11	0	0	0	0	0	0
unclassified Desulfuromonas	205	0	0	0	0	0	0	0	0	0
Desulfuromonas sp. DDH964	205	205	0	0	0	0	0	0	0	0
Pelobacter	430	6	0	0	0	0	0	0	0	0
Pelobacter acetylenicus	64	64	0	0	0	0	0	0	0	0
Pelobacter carbinolicus	66	0	0	0	0	0	0	0	0	0
Pelobacter carbinolicus DSM 2380	66	66	0	0	0	0	0	0	0	0
Pelobacter propionicus	281	0	0	0	0	0	0	0	0	0
Pelobacter propionicus DSM 2379	281	281	0	0	0	0	0	0	0	0
unclassified Pelobacter	13	0	0	0	0	0	0	0	0	0
Pelobacter sp. SFB93	13	13	0	0	0	0	0	0	0	0
Geobacteraceae	4854	217	156	0	0	0	0	0	0	0
Geoalkalibacter	2120	0	0	0	0	0	0	0	0	0
Geoalkalibacter subterraneus	2120	2120	0	0	0	0	0	0	0	0
Geobacter	2517	322	156	68	0	0	0	0	0	0
Geobacter anodireducens	160	160	0	0	0	0	0	0	0	0
Geobacter bemidjiensis	162	0	18	0	0	0	0	0	0	0
Geobacter bemidjiensis Bem	162	162	18	18	0	0	0	0	0	0
Geobacter daltonii	91	0	0	0	0	0	0	0	0	0
Geobacter daltonii FRC-32	91	91	0	0	0	0	0	0	0	0
Geobacter lovleyi	47	0	0	0	0	0	0	0	0	0
Geobacter lovleyi SZ	47	47	0	0	0	0	0	0	0	0
Geobacter metallireducens	183	0	0	0	0	0	0	0	0	0
Geobacter metallireducens GS-15	183	183	0	0	0	0	0	0	0	0
Geobacter pickeringii	137	137	0	0	0	0	0	0	0	0
Geobacter sulfurreducens	97	97	0	0	0	0	0	0	0	0
Geobacter uraniireducens	71	0	31	0	0	0	0	0	0	0
Geobacter uraniireducens Rf4	71	71	31	31	0	0	0	0	0	0
unclassified Geobacter	1247	0	39	0	0	0	0	0	0	0
Geobacter sp. M18	1065	1065	28	28	0	0	0	0	0	0
Geobacter sp. M21	182	182	11	11	0	0	0	0	0	0
Myxococcales	5103	141	139	2	0	0	0	0	0	0
Cystobacterineae	3077	304	86	14	0	0	0	0	0	0
Anaeromyxobacteraceae	545	0	29	0	0	0	0	0	0	0
Anaeromyxobacter	545	158	29	19	0	0	0	0	0	0
Anaeromyxobacter dehalogenans	137	19	0	0	0	0	0	0	0	0
Anaeromyxobacter dehalogenans 2CP-1	28	28	0	0	0	0	0	0	0	0
Anaeromyxobacter dehalogenans 2CP-C	90	90	0	0	0	0	0	0	0	0
unclassified Anaeromyxobacter	250	0	10	0	0	0	0	0	0	0
Anaeromyxobacter sp. Fw109-5	221	221	10	10	0	0	0	0	0	0
Anaeromyxobacter sp. K	29	29	0	0	0	0	0	0	0	0
Archangiaceae	832	92	20	20	0	0	0	0	0	0
Archangium	110	0	0	0	0	0	0	0	0	0
Archangium gephyra	110	110	0	0	0	0	0	0	0	0
Cystobacter	261	0	0	0	0	0	0	0	0	0
Cystobacter fuscus	261	261	0	0	0	0	0	0	0	0
Melittangium	189	0	0	0	0	0	0	0	0	0
Melittangium boletus	189	0	0	0	0	0	0	0	0	0
Melittangium boletus DSM 14713	189	189	0	0	0	0	0	0	0	0
Stigmatella	180	0	0	0	0	0	0	0	0	0
Stigmatella aurantiaca	180	0	0	0	0	0	0	0	0	0
Stigmatella aurantiaca DW4/3-1	180	180	0	0	0	0	0	0	0	0
Myxococcaceae	1260	211	23	3	0	0	0	0	0	0
Corallococcus	283	0	0	0	0	0	0	0	0	0
Corallococcus coralloides	283	250	0	0	0	0	0	0	0	0
Corallococcus coralloides DSM 2259	33	33	0	0	0	0	0	0	0	0
Myxococcus	766	375	20	20	0	0	0	0	0	0
Myxococcus fulvus	123	0	0	0	0	0	0	0	0	0
Myxococcus fulvus 124B02	92	92	0	0	0	0	0	0	0	0
Myxococcus fulvus HW-1	31	31	0	0	0	0	0	0	0	0
Myxococcus hansupus	33	33	0	0	0	0	0	0	0	0
Myxococcus macrosporus	24	0	0	0	0	0	0	0	0	0
Myxococcus macrosporus DSM 14697	24	24	0	0	0	0	0	0	0	0
Myxococcus stipitatus	88	0	0	0	0	0	0	0	0	0
Myxococcus stipitatus DSM 14675	88	88	0	0	0	0	0	0	0	0
Myxococcus xanthus	123	0	0	0	0	0	0	0	0	0
Myxococcus xanthus DK 1622	123	123	0	0	0	0	0	0	0	0
Vulgatibacteraceae	136	0	0	0	0	0	0	0	0	0
Vulgatibacter	136	0	0	0	0	0	0	0	0	0
Vulgatibacter incomptus	136	136	0	0	0	0	0	0	0	0
Nannocystineae	361	0	0	0	0	0	0	0	0	0
Kofleriaceae	361	0	0	0	0	0	0	0	0	0
Haliangium	361	0	0	0	0	0	0	0	0	0
Haliangium ochraceum	361	0	0	0	0	0	0	0	0	0
Haliangium ochraceum DSM 14365	361	361	0	0	0	0	0	0	0	0
Sorangiineae	1524	4	51	2	0	0	0	0	0	0
Polyangiaceae	1303	31	39	6	0	0	0	0	0	0
Chondromyces	201	0	0	0	0	0	0	0	0	0
Chondromyces crocatus	201	201	0	0	0	0	0	0	0	0
Sorangium	1071	0	33	0	0	0	0	0	0	0
Sorangium cellulosum	1071	798	33	33	0	0	0	0	0	0
Sorangium cellulosum So ce56	117	117	0	0	0	0	0	0	0	0
Sorangium cellulosum So0157-2	156	156	0	0	0	0	0	0	0	0
Sandaracinaceae	217	0	10	0	0	0	0	0	0	0
Sandaracinus	217	0	10	0	0	0	0	0	0	0
Sandaracinus amylolyticus	217	217	10	10	0	0	0	0	0	0
Syntrophobacterales	4589	1	73	4	0	0	0	0	0	0
Syntrophaceae	1213	0	69	11	0	0	0	0	0	0
Desulfobacca	176	0	30	0	0	0	0	0	0	0
Desulfobacca acetoxidans	176	0	30	0	0	0	0	0	0	0
Desulfobacca acetoxidans DSM 11109	176	176	30	30	0	0	0	0	0	0
Desulfomonile	89	0	0	0	0	0	0	0	0	0
Desulfomonile tiedjei	89	0	0	0	0	0	0	0	0	0
Desulfomonile tiedjei DSM 6799	89	89	0	0	0	0	0	0	0	0
Syntrophus	948	0	28	0	0	0	0	0	0	0
Syntrophus aciditrophicus	948	0	28	0	0	0	0	0	0	0
Syntrophus aciditrophicus SB	948	948	28	28	0	0	0	0	0	0
Syntrophobacteraceae	3375	0	0	0	0	0	0	0	0	0
Syntrophobacter	3375	0	0	0	0	0	0	0	0	0
Syntrophobacter fumaroxidans	3375	0	0	0	0	0	0	0	0	0
Syntrophobacter fumaroxidans MPOB	3375	3375	0	0	0	0	0	0	0	0
Epsilonproteobacteria	58230	38	230	8	18	0	0	0	0	0
Campylobacterales	58155	400	222	16	18	0	0	0	0	0
Campylobacteraceae	56728	47	45	4	18	0	0	0	0	0
Arcobacter group	52	0	15	0	0	0	0	0	0	0
Arcobacter	52	52	15	15	0	0	0	0	0	0
Campylobacter	56527	1479	0	0	18	3	0	0	0	0
Campylobacter avium	16	0	0	0	0	0	0	0	0	0
Campylobacter avium LMG 24591	16	16	0	0	0	0	0	0	0	0
Campylobacter concisus	1817	1665	0	0	0	0	0	0	0	0
Campylobacter concisus 13826	152	152	0	0	0	0	0	0	0	0
Campylobacter curvus	914	0	0	0	0	0	0	0	0	0
Campylobacter curvus 525.92	914	914	0	0	0	0	0	0	0	0
Campylobacter fetus	18	18	0	0	0	0	0	0	0	0
Campylobacter gracilis	51787	51787	0	0	15	15	0	0	0	0
Campylobacter hominis	53	0	0	0	0	0	0	0	0	0
Campylobacter hominis ATCC BAA-381	53	53	0	0	0	0	0	0	0	0
Campylobacter jejuni	50	50	0	0	0	0	0	0	0	0
Campylobacter pinnipediorum	87	76	0	0	0	0	0	0	0	0
Campylobacter pinnipediorum subsp. caledonicus	11	11	0	0	0	0	0	0	0	0
Campylobacter sputorum	292	115	0	0	0	0	0	0	0	0
Campylobacter sputorum biovar faecalis	12	0	0	0	0	0	0	0	0	0
Campylobacter sputorum bv. faecalis CCUG 20703	12	12	0	0	0	0	0	0	0	0
Campylobacter sputorum biovar sputorum	165	0	0	0	0	0	0	0	0	0
Campylobacter sputorum bv. sputorum RM3237	165	165	0	0	0	0	0	0	0	0
Campylobacter ureolyticus	14	0	0	0	0	0	0	0	0	0
Campylobacter ureolyticus RIGS 9880	14	14	0	0	0	0	0	0	0	0
Sulfurospirillum	102	102	26	13	0	0	0	0	0	0
unclassified Sulfurospirillum	0	0	13	0	0	0	0	0	0	0
Sulfurospirillum sp. SL2-1	0	0	13	13	0	0	0	0	0	0
Helicobacteraceae	999	93	161	19	0	0	0	0	0	0
Helicobacter	149	56	0	0	0	0	0	0	0	0
Helicobacter felis	16	0	0	0	0	0	0	0	0	0
Helicobacter felis ATCC 49179	16	16	0	0	0	0	0	0	0	0
Helicobacter hepaticus	28	0	0	0	0	0	0	0	0	0
Helicobacter hepaticus ATCC 51449	28	28	0	0	0	0	0	0	0	0
Helicobacter himalayensis	20	20	0	0	0	0	0	0	0	0
Helicobacter pylori	29	29	0	0	0	0	0	0	0	0
Sulfuricurvum	718	0	142	0	0	0	0	0	0	0
Sulfuricurvum kujiense	718	0	142	0	0	0	0	0	0	0
Sulfuricurvum kujiense DSM 16994	718	718	142	142	0	0	0	0	0	0
Sulfurimonas	21	8	0	0	0	0	0	0	0	0
Sulfurimonas denitrificans	13	0	0	0	0	0	0	0	0	0
Sulfurimonas denitrificans DSM 1251	13	13	0	0	0	0	0	0	0	0
Wolinella	18	0	0	0	0	0	0	0	0	0
Wolinella succinogenes	18	18	0	0	0	0	0	0	0	0
unclassified Campylobacterales	28	0	0	0	0	0	0	0	0	0
Nitratifractor	28	0	0	0	0	0	0	0	0	0
Nitratifractor salsuginis	28	0	0	0	0	0	0	0	0	0
Nitratifractor salsuginis DSM 16511	28	28	0	0	0	0	0	0	0	0
Nautiliales	20	0	0	0	0	0	0	0	0	0
Nautiliaceae	20	0	0	0	0	0	0	0	0	0
Nautilia	20	0	0	0	0	0	0	0	0	0
Nautilia profundicola	20	4	0	0	0	0	0	0	0	0
Nautilia profundicola AmH	16	16	0	0	0	0	0	0	0	0
unclassified Epsilonproteobacteria	17	3	0	0	0	0	0	0	0	0
Sulfurovum	14	14	0	0	0	0	0	0	0	0
Gammaproteobacteria	112790	5021	93791	166	108	13	67	14	45	13
Acidiferrobacterales	595	0	99	0	0	0	0	0	0	0
Acidiferrobacteraceae	595	7	99	9	0	0	0	0	0	0
Acidiferrobacter	41	0	0	0	0	0	0	0	0	0
unclassified Acidiferrobacter	41	0	0	0	0	0	0	0	0	0
Acidiferrobacter sp. SPIII_3	41	41	0	0	0	0	0	0	0	0
Sulfuricaulis	420	0	76	0	0	0	0	0	0	0
Sulfuricaulis limicola	420	420	76	76	0	0	0	0	0	0
Sulfurifustis	127	0	14	0	0	0	0	0	0	0
Sulfurifustis variabilis	127	127	14	14	0	0	0	0	0	0
Aeromonadales	1550	0	49	0	0	0	0	0	0	0
Aeromonadaceae	1550	31	49	8	0	0	0	0	0	0
Aeromonas	1334	628	41	26	0	0	0	0	0	0
Aeromonas caviae	17	17	0	0	0	0	0	0	0	0
Aeromonas dhakensis	34	34	0	0	0	0	0	0	0	0
Aeromonas encheleia	43	43	0	0	0	0	0	0	0	0
Aeromonas hydrophila	181	164	15	15	0	0	0	0	0	0
Aeromonas hydrophila 4AK4	17	17	0	0	0	0	0	0	0	0
Aeromonas media	34	0	0	0	0	0	0	0	0	0
Aeromonas media WS	34	34	0	0	0	0	0	0	0	0
Aeromonas rivipollensis	15	15	0	0	0	0	0	0	0	0
Aeromonas salmonicida	64	49	0	0	0	0	0	0	0	0
Aeromonas salmonicida subsp. pectinolytica	15	0	0	0	0	0	0	0	0	0
Aeromonas salmonicida subsp. pectinolytica 34mel	15	15	0	0	0	0	0	0	0	0
Aeromonas schubertii	114	114	0	0	0	0	0	0	0	0
Aeromonas veronii	71	71	0	0	0	0	0	0	0	0
unclassified Aeromonas	133	0	0	0	0	0	0	0	0	0
Aeromonas sp. ASNIH1	11	11	0	0	0	0	0	0	0	0
Aeromonas sp. ASNIH3	17	17	0	0	0	0	0	0	0	0
Aeromonas sp. ASNIH4	18	18	0	0	0	0	0	0	0	0
Aeromonas sp. CA23	87	87	0	0	0	0	0	0	0	0
Oceanimonas	69	0	0	0	0	0	0	0	0	0
unclassified Oceanimonas	69	0	0	0	0	0	0	0	0	0
Oceanimonas sp. GK1	69	69	0	0	0	0	0	0	0	0
Oceanisphaera	12	12	0	0	0	0	0	0	0	0
Zobellella	104	0	0	0	0	0	0	0	0	0
Zobellella denitrificans	104	104	0	0	0	0	0	0	0	0
Alteromonadales	1995	33	40	9	0	0	0	0	0	0
Alteromonadaceae	280	3	19	8	0	0	0	0	0	0
Alteromonas	15	15	0	0	0	0	0	0	0	0
Glaciecola	13	13	0	0	0	0	0	0	0	0
Lacimicrobium	11	0	0	0	0	0	0	0	0	0
Lacimicrobium alkaliphilum	11	11	0	0	0	0	0	0	0	0
Marinobacter	226	29	11	11	0	0	0	0	0	0
Marinobacter hydrocarbonoclasticus	22	22	0	0	0	0	0	0	0	0
Marinobacter salarius	25	25	0	0	0	0	0	0	0	0
Marinobacter similis	56	56	0	0	0	0	0	0	0	0
unclassified Marinobacter	94	0	0	0	0	0	0	0	0	0
Marinobacter sp. CP1	10	10	0	0	0	0	0	0	0	0
Marinobacter sp. LQ44	36	36	0	0	0	0	0	0	0	0
Marinobacter sp. NP-4	48	48	0	0	0	0	0	0	0	0
Paraglaciecola	12	0	0	0	0	0	0	0	0	0
Paraglaciecola psychrophila	12	0	0	0	0	0	0	0	0	0
Paraglaciecola psychrophila 170	12	12	0	0	0	0	0	0	0	0
Ferrimonadaceae	41	0	0	0	0	0	0	0	0	0
Ferrimonas	41	0	0	0	0	0	0	0	0	0
Ferrimonas balearica	41	0	0	0	0	0	0	0	0	0
Ferrimonas balearica DSM 9799	41	41	0	0	0	0	0	0	0	0
Pseudoalteromonadaceae	63	0	0	0	0	0	0	0	0	0
Pseudoalteromonas	63	63	0	0	0	0	0	0	0	0
Shewanellaceae	1578	0	12	0	0	0	0	0	0	0
Shewanella	1578	68	12	12	0	0	0	0	0	0
Shewanella algae	16	16	0	0	0	0	0	0	0	0
unclassified Shewanella	1494	0	0	0	0	0	0	0	0	0
Shewanella sp. MR-7	1494	1494	0	0	0	0	0	0	0	0
Cardiobacteriales	12298	0	0	0	11	0	18	0	0	0
Cardiobacteriaceae	12298	12	0	0	11	0	18	0	0	0
Cardiobacterium	11648	0	0	0	11	0	18	0	0	0
Cardiobacterium hominis	11648	11648	0	0	11	11	18	18	0	0
Dichelobacter	638	0	0	0	0	0	0	0	0	0
Dichelobacter nodosus	638	0	0	0	0	0	0	0	0	0
Dichelobacter nodosus VCS1703A	638	638	0	0	0	0	0	0	0	0
Cellvibrionales	238	8	0	0	0	0	0	0	0	0
Cellvibrionaceae	79	13	0	0	0	0	0	0	0	0
Cellvibrio	53	1	0	0	0	0	0	0	0	0
Cellvibrio japonicus	33	0	0	0	0	0	0	0	0	0
Cellvibrio japonicus Ueda107	33	33	0	0	0	0	0	0	0	0
unclassified Cellvibrio	19	0	0	0	0	0	0	0	0	0
Cellvibrio sp. PSBB006	19	19	0	0	0	0	0	0	0	0
Simiduia	13	0	0	0	0	0	0	0	0	0
Simiduia agarivorans	13	0	0	0	0	0	0	0	0	0
Simiduia agarivorans SA1 = DSM 21679	13	13	0	0	0	0	0	0	0	0
Halieaceae	58	0	0	0	0	0	0	0	0	0
Halioglobus	58	5	0	0	0	0	0	0	0	0
Halioglobus japonicus	28	28	0	0	0	0	0	0	0	0
Halioglobus pacificus	25	25	0	0	0	0	0	0	0	0
[truncated: 3,049 more rows]

## Sheet: Supplementary Table 2
Multi-omic detection of Mycobacterium leprae in archaeological human dental calculus | Philosophical Transactions B | Fotakis et al 2020
Supplementary Table 2. Mapping statistics with sensitive parameters for estimating deamination patterns in the calculus and dentine for M. leprae and human DNA
Sample/Negative control	Reference	Single-end (SE) or Paired-end (PE)	Sequencing Platform	# of Raw Reads	# reads after adapter removal (and collapsing for PE data)	# mapped reads prior duplicate removal	Mapped reads after duplicate removal	% endogenous DNA	Mean Coverage	std. dev. Coverage	% genome covered 1-fold	% genome covered 2-fold	% genome covered 3-fold	% genome covered 4-fold	% genome covered 5-fold	DMG 1st Base 5'	DMG 2nd Base 5'	DMG 1st Base 3'	DMG 2nd Base 3'	average fragment length	GC content (%)
SK92_Calculus	M.leprae TN	PE	BGISeq500	280,783,038	148,679,638	1,614,372	484,699	1.08581	6.7763	3.652	96.86	95.5	92.37	86.38	77.13	0.0424	0.0176	0.0482	0.0439	45.69	58.24
SK92_Dentine	M.leprae TN	SE	IlluminaHiSeq2500	36,094,398	35,980,654	5,263	4,299	0.0146273	0.078	0.4072	7.13	0.32	0.04	0.03	0.02	0.0366	0.0432	0.0364	0.0381	59.28	58.08
ExtractionBlank 2A	M.leprae TN	PE	BGISeq500	2,149,330	2,149,330	14	11	0.000651366	0.0002	0.0123	0.02	0	0	0	0	0	0	0	0.1667	45.18	59.76
LibraryBlank2A	M.leprae TN	PE	BGISeq500	6,302,754	6,302,754	14	10	0.000222125	0.0001	0.011	0.01	0	0	0	0	0	0	0	0	39.8	58.04
LibraryBlank2B	M.leprae TN	PE	BGISeq500	969,059	969,059	18	12	0.00185747	0.0002	0.0152	0.01	0	0	0	0	0	0.1667	0	0	45.75	58.94
SK92_Calculus	Homo Sapiens (hg19)	PE	BGISeq500	280,783,038	148,679,638	783,695	193,997	0.527103	0.0032	0.057	0.31	0	0	0	0	0.0512	0.0328	0.0673	0.0505	51.08	51.93
SK92_Dentine	Homo Sapiens (hg19)	SE	IlluminaHiSeq2500	36,094,398	35,980,654	29,944,204	21,807,647	83.2231	0.4867	0.8358	35.55	10.10	2.29	0.45	0.09	0.1378	0.0777	0.1029	0.0514	70	43.8

## Sheet: Supplementary Table 3
Multi-omic detection of Mycobacterium leprae in archaeological human dental calculus | Philosophical Transactions B | Fotakis et al 2020
Supplementary Table 3. Sample information and mapping statistics for M. leprae genomes included in phylogenetic analyses
Sample Name	modern/ ancient	Country of Origin	Isolation date / C14 date (Common Era (CE))	Host	Publication source of genome-wide data	Data type: PE= paired-end; SE=single-end	# of Raw Reads	# reads after adapter removal (and collapsing for PE data)	# of Coilapsed Reads	% Collapsed Reads	# mapped reads prior duplicate removal	# mapped reads prior dupliacte removal and Quality Filtering	# of Duplicates removed	Mapped reads after duplicate removal	Endogenous DNA (%)	Endogenous DNA Quality Filtered (%)	Duplication Factor	Mean Coverage	std. dev. Coverage	% genome covered 1-fold	% genome covered 2-fold	% genome covered 3-fold	% genome covered 4-fold	% genome covered 5-fold	average fragment length	median fragment length	GC content in %
SK92	ancient	Norway	1455-1622 CE	Human	This study	PE	280783038	148679638	148658543	99.985	1556170	1451273	977819	473454	1.047	0.976	3.065	6.621	3.2958	96.84	95.41	92.08	85.72	76.07	45.7	42	58.25
2936	modern	Malawi	2000	Human	Benjak et al. 2018, Nat. Comm.	SE	17844847	17674804	0	0	1730523	1623364	384915	1238449	9.791	9.185	1.311	13.9262	4.8422	97.06	97	96.9	96.71	96.34	36.75	37	57.83
85054	modern	Martinique	1990	Human	Benjak et al. 2018, Nat. Comm.	SE	78834921	78757220	0	0	559866	541550	158072	383478	0.711	0.688	1.412	11.8057	5.6983	97.09	96.19	94.8	92.7	89.82	100.61	101	56.27
97016	modern	French_West_Indies	2000	Human	Benjak et al. 2018, Nat. Comm.	SE	177846203	177824032	0	0	845099	818872	63029	755843	0.475	0.46	1.083	23.2729	7.0162	97.51	97.47	97.43	97.39	97.33	100.63	101	57.71
1126-2011	modern	Brazil	2016	Human	Stefani et al. 2017, PLOS Neg. Trop. Dis.	SE	3521261	3450104	0	0	810829	767886	305320	462566	23.502	22.257	1.66	13.5287	6.4803	97.2	96.54	95.54	94.08	92.15	95.59	101	57.39
1262-16	modern	Pakistan	2016	Human	Benjak et al. 2018, Nat. Comm.	SE	7052472	6192362	0	0	5851164	5662134	1984695	3677439	94.49	91.437	1.54	113.226	20.9749	97.57	97.56	97.55	97.55	97.54	100.63	101	57.68
2188-2007	modern	Brazil	2016	Human	Stefani et al. 2017, PLOS Neg. Trop. Dis.	SE	39531762	17489410	0	0	6829711	5885357	3106183	2779174	39.051	33.651	2.118	57.9675	23.2632	97.53	97.47	97.4	97.33	97.24	68.17	64	55.84
2188-2014	modern	Brazil	2016	Human	Stefani et al. 2017, PLOS Neg. Trop. Dis.	SE	17698637	17520982	0	0	2888085	2622473	730327	1892146	16.484	14.968	1.386	58.1883	18.575	97.57	97.56	97.55	97.54	97.53	100.51	101	56.71
2DDS	modern	Brazil	2015	Human	Benjak et al. 2018, Nat. Comm.	PE	75502888	39394936	28855635	73.247	10327295	9610863	7297581	2313282	26.215	24.396	4.155	94.8544	29.6887	98.04	97.97	97.91	97.85	97.78	134.01	134	56.8
3077	ancient	Sweden	1032-1155 CE	Human	Schuenemann et al. 2013, Science	PE	12059292	6323149	5178035	81.89	957645	814750	375105	439645	15.145	12.885	1.853	8.9538	4.3278	97.19	96.12	94.08	90.62	85.58	66.56	63	56.8
3208-2007	modern	Brazil	2016	Human	Stefani et al. 2017, PLOS Neg. Trop. Dis.	SE	26328721	8438799	0	0	1404436	1200762	334541	866221	16.643	14.229	1.386	17.8564	9.939	97.06	96.18	94.93	93.36	91.48	67.37	63	55.06
3208-2015	modern	Brazil	2016	Human	Stefani et al. 2017, PLOS Neg. Trop. Dis.	SE	16528834	11933540	0	0	4795657	4143565	1868640	2274925	40.186	34.722	1.821	50.4182	22.553	97.5	97.4	97.27	97.1	96.91	72.43	71	55.66
Airaku-3	modern	Japan	2000	Human	Singh et al. 2014, Clin Microbiol Infect.	PE	174216770	133305277	40355329	30.273	28618266	25991398	20348124	5643274	21.468	19.498	4.606	239.843	44.3991	98.18	98.15	98.12	98.11	98.1	138.9	145	57.28
Amami	modern	Japan	2000	Human	Benjak et al. 2018, Nat. Comm.	PE	3285736	1669173	1602935	96.032	1404466	1361373	161044	1200329	84.141	81.56	1.134	77.0013	21.4145	99.14	98.97	98.82	98.72	98.63	209.66	198	58.44
ARLP_07	modern	Ethiopia	2015	Human	Benjak et al. 2018, Nat. Comm.	SE	2721920	2694531	0	0	2195918	2125378	557334	1568044	81.495	78.877	1.355	48.2883	10.3312	97.56	97.54	97.53	97.52	97.5	100.65	101	57.75
ARLP_10	modern	Ethiopia	2015	Human	Benjak et al. 2018, Nat. Comm.	SE	5658451	5645564	0	0	5533801	5351220	1921787	3429433	98.02	94.786	1.56	105.493	19.5603	97.56	97.55	97.54	97.54	97.53	100.53	101	57.66
ARLP_11	modern	Ethiopia	2015	Human	Benjak et al. 2018, Nat. Comm.	SE	10680740	10339936	0	0	9892005	9578462	5779507	3798955	95.668	92.636	2.521	116.884	22.0969	97.57	97.56	97.55	97.54	97.53	100.55	101	57.61
ARLP_12	modern	Ethiopia	2015	Human	Benjak et al. 2018, Nat. Comm.	SE	7163520	7116793	0	0	6698483	6498164	2664779	3833385	94.122	91.307	1.695	117.993	22.5566	97.56	97.56	97.55	97.54	97.54	100.6	101	57.55
ARLP_13	modern	Ethiopia	2015	Human	Benjak et al. 2018, Nat. Comm.	SE	7811586	7751233	0	0	7369968	7149257	3014909	4134348	95.081	92.234	1.729	127.317	25.2928	97.57	97.56	97.55	97.55	97.54	100.64	101	57.44
ARLP_14	modern	Ethiopia	2015	Human	Benjak et al. 2018, Nat. Comm.	SE	5271365	4338890	0	0	2745136	2654015	1699685	954330	63.268	61.168	2.781	29.3771	7.3084	97.55	97.52	97.5	97.48	97.45	100.6	101	57.69
ARLP_20	modern	Ethiopia	2015	Human	Benjak et al. 2018, Nat. Comm.	SE	7358676	7233268	0	0	1471973	1427091	242977	1184114	20.35	19.73	1.205	36.4467	8.741	97.54	97.52	97.51	97.49	97.47	100.59	101	57.48
ARLP_23	modern	Ethiopia	2015	Human	Benjak et al. 2018, Nat. Comm.	SE	8135120	8114286	0	0	7750109	7516022	3403936	4112086	95.512	92.627	1.828	126.566	23.888	97.56	97.56	97.55	97.55	97.54	100.59	101	57.55
ARLP_25	modern	Ethiopia	2015	Human	Benjak et al. 2018, Nat. Comm.	SE	9137495	8807680	0	0	8247707	7999359	3919587	4079772	93.642	90.823	1.961	125.623	23.1708	97.56	97.55	97.55	97.54	97.54	100.63	101	57.69
ARLP_27	modern	Ethiopia	2015	Human	Benjak et al. 2018, Nat. Comm.	SE	11991288	11884878	0	0	11075586	10743305	5878370	4864935	93.191	90.395	2.208	149.814	26.8409	97.57	97.56	97.55	97.55	97.54	100.64	101	57.73
ARLP_29	modern	Ethiopia	2015	Human	Benjak et al. 2018, Nat. Comm.	SE	7706474	7385684	0	0	6808449	6598284	2774464	3823820	92.184	89.339	1.726	117.744	22.0149	97.57	97.56	97.55	97.55	97.54	100.64	101	57.67
ARLP_30	modern	Ethiopia	2015	Human	Benjak et al. 2018, Nat. Comm.	SE	10545484	10506711	0	0	10382826	10070053	5365472	4704581	98.821	95.844	2.14	144.879	26.4434	97.56	97.56	97.55	97.55	97.55	100.65	101	57.64
ARLP_32	modern	Ethiopia	2015	Human	Benjak et al. 2018, Nat. Comm.	SE	4061454	3889926	0	0	2581217	2499227	747635	1751592	66.356	64.249	1.427	53.9385	11.9393	97.56	97.54	97.53	97.52	97.51	100.64	101	57.58
ARLP_37	modern	Ethiopia	2015	Human	Benjak et al. 2018, Nat. Comm.	SE	11728767	11564827	0	0	11391234	11045103	6169448	4875655	98.499	95.506	2.265	150.077	26.9897	97.56	97.56	97.56	97.55	97.55	100.6	101	57.66
ARLP_40	modern	Ethiopia	2015	Human	Benjak et al. 2018, Nat. Comm.	SE	2635501	2470963	0	0	2097524	2033271	523709	1509562	84.887	82.287	1.347	46.4572	10.79	97.55	97.54	97.52	97.51	97.49	100.58	101	57.46
ARLP_46	modern	Ethiopia	2015	Human	Benjak et al. 2018, Nat. Comm.	SE	8050472	7921714	0	0	1589367	1541607	297325	1244282	20.063	19.461	1.239	38.2921	8.9969	97.55	97.53	97.51	97.49	97.48	100.58	101	57.56
ARLP_49	modern	Ethiopia	2015	Human	Benjak et al. 2018, Nat. Comm.	SE	7327183	7084397	0	0	6528310	6320478	2846655	3473823	92.151	89.217	1.819	106.728	21.328	97.57	97.56	97.55	97.54	97.54	100.41	101	57.49
ARLP_52	modern	Ethiopia	2015	Human	Benjak et al. 2018, Nat. Comm.	SE	4924875	4858581	0	0	3391094	3289855	889603	2400252	69.796	67.712	1.371	73.8992	15.2764	97.56	97.55	97.54	97.53	97.52	100.62	101	57.53
ARLP_57	modern	Ethiopia	2015	Human	Benjak et al. 2018, Nat. Comm.	SE	3570498	3534599	0	0	3453185	3338195	851850	2486345	97.697	94.443	1.343	76.415	16.9833	97.56	97.55	97.54	97.53	97.52	100.44	101	57.41
ARLP_62	modern	Ethiopia	2015	Human	Benjak et al. 2018, Nat. Comm.	SE	5563317	5492192	0	0	4080533	3956795	1319204	2637591	74.297	72.044	1.5	81.2243	16.6592	97.56	97.55	97.54	97.54	97.53	100.64	101	57.53
ARLP_68	modern	Ethiopia	2015	Human	Benjak et al. 2018, Nat. Comm.	SE	10042650	9898698	0	0	5620215	5454664	2001226	3453438	56.777	55.105	1.579	106.256	20.1151	97.56	97.56	97.55	97.54	97.54	100.56	101	57.56
ARLP_73	modern	Ethiopia	2015	Human	Benjak et al. 2018, Nat. Comm.	SE	8723589	8560168	0	0	618693	600411	218371	382040	7.228	7.014	1.572	11.7452	3.947	97.5	97.44	97.34	97.11	96.54	100.48	101	57.48
ARLP_74	modern	Ethiopia	2015	Human	Benjak et al. 2018, Nat. Comm.	SE	8780959	8489282	0	0	1282049	1245020	438783	806237	15.102	14.666	1.544	24.8239	6.3458	97.54	97.52	97.49	97.46	97.43	100.63	101	57.66
Benin	modern	Benin	2015	Human	Benjak et al. 2018, Nat. Comm.	SE	9008415	8839793	0	0	5486325	5302402	1884797	3417605	62.064	59.983	1.551	105.234	19.7825	97.56	97.55	97.55	97.54	97.53	100.63	101	57.65
Bn7-39	modern	Ethiopia	2015	Human	Benjak et al. 2018, Nat. Comm.	SE	5837999	5329364	0	0	3340557	3223853	749494	2474359	62.682	60.492	1.303	76.1725	15.3341	97.56	97.55	97.54	97.54	97.53	100.61	101	57.59
Bn7-41	modern	Ethiopia	2015	Human	Benjak et al. 2018, Nat. Comm.	SE	8283302	7385420	0	0	2810845	2723136	749431	1973705	38.059	36.872	1.38	60.7597	12.9489	97.56	97.55	97.54	97.52	97.51	100.61	101	57.54
Bn8-46	modern	Ethiopia	2015	Human	Benjak et al. 2018, Nat. Comm.	SE	9981520	9222886	0	0	7023269	6806201	3232462	3573739	76.15	73.797	1.905	110.04	20.8337	97.56	97.55	97.55	97.54	97.53	100.63	101	57.62
Bn8-51	modern	Benin	2015	Human	Benjak et al. 2018, Nat. Comm.	SE	8239347	7975591	0	0	735170	711734	438129	273605	9.218	8.924	2.601	8.4224	3.255	97.45	97.18	96.39	94.42	90.36	100.61	101	57.62
Body-188	ancient	Czech Republic	800-1200 CE	Human	Schuenemann et al. 2018, PLOS Path.	Combined PE+SE	70813704	70813704	NA	NA	23115271	17761850	13651206	4110644	32.642	25.083	4.321	130.212	31.7669	98.3	98.23	98.18	98.14	98.11	103.53	90	56.95
BP	modern	Brazil	2013	Human	Benjak et al. 2018, Nat. Comm.	SE	39195182	37734169	0	0	5380712	4373789	1916984	2456805	14.26	11.591	1.78	69.6783	29.0994	97.57	97.51	97.45	97.38	97.29	92.69	101	56.5
Br1	modern	Brazil	2013	Human	Benjak et al. 2018, Nat. Comm.	SE	17217951	17146053	0	0	1545531	1462796	288333	1174463	9.014	8.531	1.246	34.8312	16.6802	97.45	97.26	97.05	96.76	96.42	96.93	101	57.11
Br14-1	modern	Brazil	2014	Human	Benjak et al. 2018, Nat. Comm.	PE	4645200	1999396	1832108	91.633	1445008	1408153	185664	1222489	72.272	70.429	1.152	98.13	27.403	99.24	99.12	99.04	98.96	98.89	262.34	257	58.65
Br14-2	modern	Brazil	2014	Human	Benjak et al. 2018, Nat. Comm.	PE	3125294	1644750	1096248	66.651	609253	593739	31324	562415	37.042	36.099	1.056	53.8345	16.7471	99.27	99.13	99.02	98.92	98.83	312.83	291	58.71
Br14-3	modern	Brazil	2014	Human	Benjak et al. 2018, Nat. Comm.	PE	3011342	1719386	1031480	59.991	625793	608910	33784	575126	36.396	35.414	1.059	56.0732	16.4177	99.3	99.2	99.11	99.02	98.94	318.64	251	58.61
Br14-4	modern	Brazil	2014	Human	Benjak et al. 2018, Nat. Comm.	PE	4039554	2271190	1283974	56.533	1655236	1610146	219091	1391055	72.88	70.894	1.157	132.844	35.2953	99.36	99.3	99.25	99.2	99.15	312.11	259	58.6
Br14-5	modern	Brazil	2014	Human	Benjak et al. 2018, Nat. Comm.	PE	3827464	2027173	1296181	63.94	970791	944728	76072	868656	47.889	46.603	1.088	78.7807	22.9026	99.32	99.22	99.14	99.06	98.98	296.4	251	58.68
Br2016-14	modern	Brazil	2016	Human	Benjak et al. 2018, Nat. Comm.	SE	85863051	83874610	0	0	36296523	34349603	32150697	2198906	43.275	40.954	15.621	67.5635	13.4642	97.58	97.55	97.54	97.53	97.52	100.42	101	57.69
Br2016-15	modern	Brazil	2016	Human	Benjak et al. 2018, Nat. Comm.	SE	18047035	18015958	0	0	7490108	7260728	3617768	3642960	41.575	40.302	1.993	112.103	20.7798	97.56	97.55	97.54	97.54	97.53	100.57	101	57.61
Br2016-16	modern	Brazil	2016	Human	Benjak et al. 2018, Nat. Comm.	SE	11577181	11513934	0	0	1580056	1533204	1179150	354054	13.723	13.316	4.33	10.8943	3.8145	97.5	97.41	97.24	96.81	95.82	100.56	101	57.67
Br2016-17	modern	Brazil	2016	Human	Benjak et al. 2018, Nat. Comm.	SE	6912954	6659569	0	0	6418482	6212857	2326586	3886271	96.38	93.292	1.599	119.66	21.9336	97.56	97.56	97.55	97.55	97.54	100.63	101	57.64
Br2016-18	modern	Brazil	2016	Human	Benjak et al. 2018, Nat. Comm.	SE	19666667	18684598	0	0	11924450	11549353	6387133	5162220	63.82	61.812	2.237	158.986	27.7158	97.56	97.55	97.54	97.54	97.54	100.65	101	57.75
Br2016-19	modern	Brazil	2016	Human	Benjak et al. 2018, Nat. Comm.	SE	18213964	17330412	0	0	16151392	15624231	9973225	5651006	93.197	90.155	2.765	174.018	29.7357	97.57	97.56	97.56	97.55	97.55	100.64	101	57.74
Br2016-20	modern	Brazil	2016	Human	Benjak et al. 2018, Nat. Comm.	SE	15152915	14174914	0	0	13628403	13187286	7734576	5452710	96.145	93.033	2.418	167.921	28.9356	97.57	97.56	97.56	97.55	97.55	100.65	101	57.75
Br2016-21	modern	Brazil	2016	Human	Benjak et al. 2018, Nat. Comm.	SE	17666573	16871286	0	0	16618013	16104547	10508590	5595957	98.499	95.455	2.878	172.203	29.4474	97.57	97.56	97.56	97.55	97.55	100.57	101	57.73
Br2016-24	modern	Brazil	2016	Human	Benjak et al. 2018, Nat. Comm.	SE	21855915	20383413	0	0	352524	341028	27497	313531	1.729	1.673	1.088	9.6531	3.595	97.48	97.32	96.95	96	93.93	100.62	101	57.44
Br2016-26	modern	Brazil	2016	Human	Benjak et al. 2018, Nat. Comm.	SE	6498925	5966064	0	0	5656559	5474320	1875262	3599058	94.812	91.758	1.521	110.842	20.3227	97.55	97.55	97.54	97.53	97.53	100.65	101	57.79
Br2016-27	modern	Brazil	2016	Human	Benjak et al. 2018, Nat. Comm.	SE	12478479	11699848	0	0	8451083	7963093	3533639	4429454	72.232	68.062	1.798	136.427	24.7957	97.56	97.55	97.55	97.54	97.54	100.66	101	57.67
Br2016-45	modern	Brazil	2016	Human	Benjak et al. 2018, Nat. Comm.	SE	9127067	8683860	0	0	6362054	6164057	2599895	3564162	73.263	70.983	1.729	109.62	20.884	97.56	97.56	97.55	97.54	97.54	100.52	101	57.6
Br2016-46	modern	Brazil	2016	Human	Benjak et al. 2018, Nat. Comm.	SE	7944154	6559158	0	0	893785	867232	190088	677144	13.627	13.222	1.281	20.8341	5.6924	97.54	97.5	97.46	97.42	97.38	100.55	101	57.46
Br2016-47	modern	Brazil	2016	Human	Benjak et al. 2018, Nat. Comm.	SE	7206102	6793597	0	0	6644929	6437413	2489870	3947543	97.812	94.757	1.631	121.397	21.9187	97.56	97.56	97.55	97.55	97.54	100.51	101	57.71
Br4923	modern	Brazil	2004	Human	GenBank fasta reference sequence; Monot et al. 2009, Nat. Gen.	artificial SE	1634036	1634036	NA	NA	1633217	1590638	0	1590638	99.95	97.344	1	73.0041	11.6159	97.89	97.87	97.86	97.85	97.83	150	150	57.81
BrMM1	modern	Brazil	2013	Human	Benjak et al. 2018, Nat. Comm.	SE	10009351	9860499	0	0	2995796	2882098	1426366	1455732	30.382	29.229	1.98	44.2671	19.287	97.52	97.46	97.36	97.24	97.1	99.38	101	56.26
BrMM2	modern	Brazil	2013	Human	Benjak et al. 2018, Nat. Comm.	SE	10513139	10279665	0	0	3897521	3750305	1735932	2014373	37.915	36.483	1.862	61.6841	25.1114	97.54	97.5	97.44	97.36	97.27	100.08	101	56.63
BrMM4	modern	Brazil	2013	Human	Benjak et al. 2018, Nat. Comm.	SE	21682852	20955489	0	0	13721492	13184364	8774181	4410183	65.479	62.916	2.99	135.218	37.0337	97.57	97.56	97.55	97.54	97.53	100.2	101	57.02
BrMM5	modern	Brazil	2013	Human	Benjak et al. 2018, Nat. Comm.	SE	12353225	11909503	0	0	4218255	4030029	1664942	2365087	35.419	33.839	1.704	72.3934	27.0467	97.55	97.52	97.49	97.46	97.41	100.04	101	57.13
Brw15-10M	modern	UK	2015	Red squirrel	Avanzi et al. 2016, Science	SE	5108689	5039976	0	0	4859715	4697737	1471876	3225861	96.423	93.21	1.456	99.1445	19.0259	97.57	97.56	97.55	97.54	97.54	100.45	101	57.57
Brw15-1E	modern	UK	2015	Red squirrel	Avanzi et al. 2016, Science	SE	5911668	5905237	0	0	5599845	5432832	1906443	3526389	94.828	92	1.541	108.459	20.4244	97.57	97.56	97.55	97.54	97.54	100.52	101	57.67
Brw15-20M	modern	UK	2015	Red squirrel	Avanzi et al. 2016, Science	SE	3004818	2985741	0	0	2586505	2501182	483070	2018112	86.629	83.771	1.239	62.1231	12.6289	97.56	97.55	97.54	97.53	97.52	100.6	101	57.69
Brw15-25E	modern	UK	2015	Red squirrel	Avanzi et al. 2016, Science	SE	3818804	3811050	0	0	3762640	3639803	979171	2660632	98.73	95.507	1.368	81.8721	16.62	97.56	97.55	97.55	97.54	97.53	100.57	101	57.46
Brw15-5E	modern	UK	2015	Red squirrel	Avanzi et al. 2016, Science	SE	6413341	6394887	0	0	1152670	1119013	151109	967904	18.025	17.499	1.156	29.7759	7.5899	97.55	97.52	97.5	97.47	97.45	100.54	101	57.44
Ch4	modern	Sierra Leone	2009	Chimpanzee	Honap et al. 2018	PE	111420180	58308999	52855990	90.648	46949969	42127433	38221341	3906092	80.519	72.249	10.785	124.849	31.6705	98.05	97.97	97.92	97.88	97.86	104.46	101	56.84
CM1	modern	The Philippines	1994	Cynomolgus macaque	Honap et al. 2018	PE	99897740	48945698	47190192	96.413	14960610	13334098	12763288	570810	30.566	27.243	23.36	14.5217	5.817	97.76	97.57	97.34	96.95	96.25	83.14	77	56.5
EGG	modern	Mexico	2016	Human	Benjak et al. 2018, Nat. Comm.	SE	11416771	10583742	0	0	3521808	3411323	983402	2427921	33.276	32.232	1.405	74.7616	14.5623	97.56	97.55	97.54	97.54	97.53	100.64	101	57.77
G1083	ancient	Denmark	NA	Human	Krause-Kyora et al. 2018, Nat. Comm.	PE	740422732	392481598	318153716	81.062	791075	752445	208332	544113	0.202	0.192	1.383	10.8647	4.0496	97.45	97.28	97.05	96.53	95.37	65.26	62	58.22
G1149	ancient	Denmark	NA	Human	Krause-Kyora et al. 2018, Nat. Comm.	PE	716824690	378916818	297146824	78.42	797775	760473	114335	646138	0.211	0.201	1.177	13.9789	4.578	97.51	97.38	97.29	97.19	97.02	70.71	75	58.1
G154	ancient	Denmark	NA	Human	Krause-Kyora et al. 2018, Nat. Comm.	PE	427010804	232791750	184090238	79.079	4201622	4024011	1679742	2344269	1.805	1.729	1.717	56.0557	11.5929	97.73	97.62	97.55	97.51	97.47	78.15	76	57.89
G34	ancient	Denmark	NA	Human	Krause-Kyora et al. 2018, Nat. Comm.	PE	688397158	346914216	303696190	87.542	1938673	1853683	426875	1426808	0.559	0.534	1.299	32.1263	7.8328	97.63	97.51	97.44	97.4	97.36	73.59	76	57.97
GC96	ancient	UK	415-545 CE	Human	Schuenemann et al. 2018, PLOS Path.	Combined PE+SE	99068505	99068505	NA	NA	4740036	2857417	2205290	652127	4.785	2.884	4.382	17.1185	8.7184	98.05	97.64	97.12	96.34	95.19	85.79	79	55.85
Gu4-17	modern	Guinea	2014	Human	Benjak et al. 2018, Nat. Comm.	PE	9072488	4582367	4489663	97.977	244108	238027	9073	228954	5.327	5.194	1.04	20.6271	9.2157	98.86	98.64	98.47	98.25	97.96	294.44	311	56.14
Gu4-19L	modern	Guinea	2014	Human	Benjak et al. 2018, Nat. Comm.	PE	11221150	5696202	5524188	96.98	541860	528675	60007	468668	9.513	9.281	1.128	43.9408	21.5606	99.09	98.94	98.85	98.76	98.68	306.42	327	55.78
Gu5-23	modern	Guinea	2014	Human	Benjak et al. 2018, Nat. Comm.	SE	11655407	11581638	0	0	6039955	5857378	3488180	2369198	52.151	50.575	2.472	72.76	14.9326	97.56	97.55	97.54	97.53	97.52	100.37	101	57.42
I30_W-09	modern	USA	2005	Armadillo	Truman et al. 2011, NEJM	SE	6427117	6313329	0	0	2004218	1877719	281668	1596051	31.746	29.742	1.176	16.5117	5.2552	97.05	97.03	97	96.96	96.88	33.81	34	58.15
Indonesia-1	modern	Indonesia	2000	Human	Benjak et al. 2018, Nat. Comm.	PE	2931824	1485137	1427873	96.144	1352265	1310444	146083	1164361	91.053	88.237	1.125	74.9959	19.6157	99.11	98.9	98.77	98.68	98.6	210.5	197	58.38
Izumi	modern	Japan	2000	Human	Benjak et al. 2018, Nat. Comm.	PE	3478178	1738819	1699685	97.749	1349906	1307019	163789	1143230	77.633	75.167	1.143	67.2253	21.6296	99.01	98.77	98.62	98.51	98.4	192.18	179	58.76
Jorgen-404	ancient	Denmark	1219-1276 CE	Human	Schuenemann et al. 2018, PLOS Path.	Combined PE+SE	197110824	197110824	NA	NA	446678	424735	43087	381648	0.227	0.215	1.113	10.8819	4.0014	97.67	97.47	97.25	96.82	95.89	93.19	96	57.84
Jorgen-427	ancient	Denmark	1164-1258 CE	Human	Schuenemann et al. 2018, PLOS Path.	Combined PE+SE	217361056	217361056	NA	NA	1336663	1283978	231071	1052907	0.615	0.591	1.219	29.9168	7.5755	97.83	97.69	97.6	97.53	97.49	92.86	93	57.82
Jorgen-507	ancient	Denmark	1058-1253 CE	Human	Schuenemann et al. 2018, PLOS Path.	Combined PE+SE	219695630	219695630	NA	NA	28231750	27230278	21327849	5902429	12.85	12.395	4.613	223.512	36.8681	98.08	98.03	98	97.98	97.96	123.76	120	57.73
Jorgen-533	ancient	Denmark	1044-1214 CE	Human	Schuenemann et al. 2018, PLOS Path.	Combined PE+SE	29429118	29429118	NA	NA	423219	406171	28923	377248	1.438	1.38	1.077	11.5971	3.9509	97.74	97.54	97.38	97.08	96.39	100.47	101	57.28
Jorgen-625	ancient	Denmark	1293-1386 CE	Human	Schuenemann et al. 2013, Science	PE	43706604	22119722	21547230	97.412	4970315	4805326	1837266	2968060	22.47	21.724	1.619	132.188	27.4104	98.59	98.42	98.32	98.25	98.2	145.56	159	57.63
Jorgen-722	ancient	Denmark	1256-1377 CE	Human	Schuenemann et al. 2018, PLOS Path.	Combined PE+SE	396620468	396620468	NA	NA	1174310	1118467	372489	745978	0.296	0.282	1.499	21.824	6.19	97.93	97.75	97.63	97.55	97.48	95.61	86	57.4
Jorgen-749	ancient	Denmark	1223-1279 CE	Human	Schuenemann et al. 2018, PLOS Path.	Combined PE+SE	22691381	22691381	NA	NA	1847155	1774535	437961	1336574	8.14	7.82	1.328	41.5351	9.7028	97.89	97.79	97.71	97.66	97.61	101.56	101	57.28
Kanazawa	modern	Japan	2000	Human	Benjak et al. 2018, Nat. Comm.	PE	15397868	7684732	7465678	97.149	3899638	3744936	1126797	2618139	50.745	48.732	1.43	169.209	51.182	99.18	99.05	98.97	98.88	98.82	211.22	202	58.19
Kitasato	modern	Japan	2000	Human	Benjak et al. 2018, Nat. Comm.	PE	6074426	3096109	2945419	95.133	812491	787979	218227	569752	26.242	25.451	1.383	34.1673	29.683	97.67	96.1	94.25	92.29	90.18	195.99	199	53.49
Korea-3-2	modern	Korea	2000	Human	Benjak et al. 2018, Nat. Comm.	PE	2976586	1491824	1436924	96.32	1303743	1264722	144127	1120595	87.393	84.777	1.129	70.1275	18.8868	99.05	98.86	98.72	98.61	98.52	204.53	191	58.32
Kyoto-1	modern	Japan	2000	Human	Benjak et al. 2018, Nat. Comm.	PE	4959018	2511337	2387349	95.063	641711	615652	39241	576411	25.553	24.515	1.068	41.9422	13.3296	99.05	98.84	98.7	98.57	98.45	237.81	230	58.02
Kyoto-2	modern	Japan	2014 (genome release date)	NA	GenBank fasta reference sequence	artificial SE	1634061	1634061	NA	NA	1633768	1591209	0	1591209	99.982	97.378	1	73.0298	11.5716	97.89	97.88	97.86	97.85	97.84	150	150	57.81
LRC-1A	modern	Japan	2000	Human	Benjak et al. 2018, Nat. Comm.	PE	3372256	1757826	1604268	91.264	1640460	1587902	213693	1374209	93.323	90.333	1.156	100.278	27.2935	99.27	99.15	99.04	98.95	98.87	238.49	232	58.58
Ml10-91	modern	Mali	2016	Human	Benjak et al. 2018, Nat. Comm.	SE	6859294	6634784	0	0	6528519	6336678	2433871	3902807	98.398	95.507	1.624	120.067	21.6303	97.56	97.56	97.55	97.55	97.54	100.54	101	57.73
Ml10-93	modern	Mali	2016	Human	Benjak et al. 2018, Nat. Comm.	SE	7994129	7231271	0	0	784620	761545	165600	595945	10.85	10.531	1.278	18.3162	5.2208	97.53	97.5	97.45	97.41	97.35	100.45	101	57.67
Ml10-94	modern	Mali	2016	Human	Benjak et al. 2018, Nat. Comm.	SE	7488372	6453729	0	0	5204055	5051693	1835233	3216460	80.636	78.276	1.571	98.9892	18.2658	97.56	97.55	97.55	97.54	97.53	100.58	101	57.77
Ml10-95	modern	Mali	2016	Human	Benjak et al. 2018, Nat. Comm.	SE	7516764	7284096	0	0	5706682	5537651	2003290	3534361	78.344	76.024	1.567	108.73	19.7256	97.57	97.56	97.55	97.54	97.54	100.54	101	57.78
Ml10-96	modern	Mali	2016	Human	Benjak et al. 2018, Nat. Comm.	SE	6791443	6581706	0	0	6420205	6232050	2324255	3907795	97.546	94.687	1.595	120.267	21.659	97.56	97.56	97.55	97.55	97.54	100.58	101	57.73
Ml10-97	modern	Mali	2016	Human	Benjak et al. 2018, Nat. Comm.	SE	7039817	6803673	0	0	6399732	6209428	2316435	3892993	94.063	91.266	1.595	119.779	21.4525	97.56	97.56	97.55	97.54	97.54	100.56	101	57.76
Ml10-98	modern	Mali	2016	Human	Benjak et al. 2018, Nat. Comm.	SE	4767491	4581643	0	0	3894478	3779638	1026819	2752819	85.002	82.495	1.373	84.7204	16.1683	97.56	97.55	97.54	97.54	97.53	100.58	101	57.68
Ml10-99	modern	Mali	2016	Human	Benjak et al. 2018, Nat. Comm.	SE	6752711	6167590	0	0	5908801	5734680	2098074	3636606	95.804	92.981	1.577	111.904	20.3658	97.56	97.56	97.55	97.54	97.54	100.57	101	57.75
Ml2-10	modern	Guinea	2016	Human	Avanzi et al. 2016, Clin. Infec. Dis.	SE	15333638	14684451	0	0	3368264	3260094	1038136	2221958	22.938	22.201	1.467	67.3729	13.9665	97.56	97.55	97.53	97.52	97.51	99.1	101	57.85
ML2-5	modern	Mali	2012	Human	Benjak et al. 2018, Nat. Comm.	SE	96652770	94810422	0	0	78133802	73582792	69856285	3726507	82.411	77.61	19.746	114.267	32.05	97.59	97.57	97.56	97.55	97.54	100.21	101	56.54
Ml6-50	modern	Guinea	2016	Human	Avanzi et al. 2016, Clin. Infec. Dis.	SE	3601077	3596084	0	0	3278940	3150297	713925	2436372	91.181	87.604	1.293	75.0254	15.2422	97.56	97.55	97.54	97.53	97.53	100.64	101	57.77
Ml6-55	modern	Guinea	2016	Human	Avanzi et al. 2016, Clin. Infec. Dis.	SE	3592817	3433366	0	0	2997595	2897220	633524	2263696	87.308	84.384	1.28	69.6667	14.6559	97.56	97.55	97.54	97.53	97.52	100.58	101	57.62
Ml9-79	modern	Mali	2014	Human	Benjak et al. 2018, Nat. Comm.	SE	6809618	6798045	0	0	6643045	6445476	2670433	3775043	97.72	94.814	1.707	116.174	21.3407	97.57	97.56	97.55	97.54	97.54	100.58	101	57.86
Ml9-80	modern	Mali	2014	Human	Benjak et al. 2018, Nat. Comm.	SE	4683167	4653784	0	0	4281018	4157101	2278340	1878761	91.99	89.327	2.213	57.8508	11.8911	97.56	97.54	97.53	97.52	97.51	100.63	101	57.78
Ml9-81	modern	Mali	2014	Human	Benjak et al. 2018, Nat. Comm.	SE	4547263	4534729	0	0	4475436	4339865	1315196	3024669	98.692	95.703	1.435	93.139	18.5579	97.56	97.55	97.55	97.54	97.53	100.64	101	57.59
Ml9-82	modern	Mali	2014	Human	Benjak et al. 2018, Nat. Comm.	SE	5455538	5427098	0	0	4259254	4132869	1230991	2901878	78.481	76.152	1.424	89.3445	17.7665	97.56	97.55	97.54	97.53	97.53	100.62	101	57.62
Ml9-83	modern	Mali	2014	Human	Benjak et al. 2018, Nat. Comm.	SE	7773158	7735847	0	0	1971343	1913018	339768	1573250	25.483	24.729	1.216	48.442	10.3975	97.55	97.54	97.52	97.51	97.5	100.63	101	57.74
Ml9-84	modern	Mali	2014	Human	Benjak et al. 2018, Nat. Comm.	SE	6264778	6237187	0	0	5651040	5486821	2109612	3377209	90.602	87.969	1.625	103.999	20.3665	97.56	97.56	97.55	97.54	97.53	100.64	101	58.02
Ml9-86	modern	Mali	2014	Human	Benjak et al. 2018, Nat. Comm.	SE	5329192	5314913	0	0	5198807	5044802	1665308	3379494	97.815	94.918	1.493	104.067	20.039	97.56	97.55	97.55	97.54	97.53	100.64	101	57.62
Ml9-87	modern	Mali	2014	Human	Benjak et al. 2018, Nat. Comm.	SE	65998109	64278212	0	0	4510615	4355560	1302281	3053279	7.017	6.776	1.427	93.9266	18.0344	97.56	97.55	97.55	97.54	97.53	100.54	101	57.63
MRHRU-235-G	modern	India	2018 (genome release date)	NA	GenBank fasta reference sequence	artificial SE	1593556	1593556	NA	NA	1584088	1581524	5	1581519	99.406	99.245	1	72.5854	13.1233	97.3	97.29	97.27	97.26	97.24	150	150	57.82
Ng12-33	modern	Niger	2015	Human	Benjak et al. 2018, Nat. Comm.	SE	12445851	12419216	0	0	11690920	11318376	6956841	4361535	94.136	91.136	2.595	134.152	24.9501	97.56	97.56	97.55	97.55	97.54	100.52	101	57.58
Ng13-32	modern	Niger	2015	Human	Benjak et al. 2018, Nat. Comm.	SE	12312687	10992491	0	0	9949557	9658573	4837717	4820856	90.512	87.865	2.003	148.293	26.5134	97.56	97.55	97.55	97.54	97.54	100.53	101	57.75
Ng13-33	modern	Niger	2015	Human	Benjak et al. 2018, Nat. Comm.	SE	6075127	5838756	0	0	5702381	5533259	1930189	3603070	97.664	94.768	1.536	110.778	21.7904	97.56	97.55	97.55	97.54	97.53	100.48	101	57.55
Ng15-36	modern	Niger	2015	Human	Benjak et al. 2018, Nat. Comm.	SE	10958973	10775492	0	0	9921626	9620531	7710160	1910371	92.076	89.282	5.036	58.6741	12.0844	97.55	97.54	97.53	97.51	97.5	100.38	101	57.66
Ng15-37	modern	Niger	2015	Human	Benjak et al. 2018, Nat. Comm.	SE	24464652	24243052	0	0	15849892	15363500	10224209	5139291	65.379	63.373	2.989	158.223	27.5908	97.57	97.56	97.55	97.55	97.55	100.62	101	57.69
Ng16-38	modern	Niger	2015	Human	Benjak et al. 2018, Nat. Comm.	SE	11673662	11278478	0	0	8152587	7687037	3325989	4361048	72.284	68.157	1.763	134.327	24.2344	97.58	97.56	97.55	97.55	97.54	100.67	101	57.71
Ng17-39	modern	Niger	2015	Human	Benjak et al. 2018, Nat. Comm.	SE	14173290	13665558	0	0	7082928	6677213	2636807	4040406	51.831	48.862	1.653	124.448	23.0771	97.57	97.56	97.55	97.54	97.54	100.66	101	57.66
NHDP-55	modern	USA	2004	Human	Truman et al. 2011, NEJM	SE	6925082	6493077	0	0	5008143	4647713	1487524	3160189	77.131	71.58	1.471	33.4389	8.6177	97.07	97.06	97.05	97.04	97.03	34.58	35	56.64
NHDP-63	modern	USA	2004	Human	Truman et al. 2011, NEJM	SE	18547735	17900399	0	0	12207333	10879151	5903855	4975296	68.196	60.776	2.187	54.4023	11.2754	97.08	97.08	97.07	97.06	97.05	35.74	36	57.54
NHDP-98	modern	USA	2004	Human	Truman et al. 2011, NEJM	SE	7619615	7394420	0	0	7082100	6628295	2745446	3882849	95.776	89.639	1.707	41.3066	10.1978	97.07	97.06	97.05	97.04	97.04	34.77	35	56.88
Oku-4	modern	Japan	2000	Human	Benjak et al. 2018, Nat. Comm.	PE	5431208	2817969	2608615	92.571	568941	553309	67436	485873	20.19	19.635	1.139	33.7546	25.9067	98.15	96.95	95.54	93.88	92.14	227.05	245	54.25
Pak	modern	Pakistan	2010	Human	Benjak et al. 2018, Nat. Comm.	SE	36427193	35507023	0	0	4267303	4041310	1719041	2322269	12.018	11.382	1.74	68.8496	24.671	97.55	97.51	97.46	97.4	97.34	96.89	101	56.81
Refshale-16	ancient	Denmark	1046-1163 CE	Human	Schuenemann et al. 2013, Science	PE	79830730	44471803	35204023	79.16	13576857	11848751	7008214	4840537	30.529	26.643	2.448	139.584	29.2097	97.81	97.78	97.77	97.75	97.74	94.24	88	57.45
Ryukyu-2	modern	Japan	2000	Human	Benjak et al. 2018, Nat. Comm.	PE	3510204	1771972	1721048	97.126	1535230	1489024	215943	1273081	86.64	84.032	1.17	72.2205	23.1937	99.03	98.8	98.64	98.53	98.43	185.4	170	58.85
S10	modern	China	2006	Human	Schuenemann et al. 2013, Science	SE	45298082	39242889	0	0	7326100	6084369	5213086	871283	18.669	15.504	6.983	16.2058	5.6288	97.45	97.37	97.29	97.18	97	60.79	55	57.4
S11	modern	India	2000	Human	Schuenemann et al. 2013, Science	SE	51031423	50801584	0	0	32643388	28298817	22443738	5855079	64.257	55.705	4.833	172.627	34.0659	97.59	97.57	97.57	97.56	97.55	96.36	101	57.65
S13	modern	Mali	2013	Human	Schuenemann et al. 2013, Science	SE	9475478	9442401	0	0	1097258	866206	278329	587877	11.621	9.174	1.473	14.1539	5.7496	97.5	97.38	97.12	96.61	95.75	78.69	84	57.29
S14	modern	Mali	2013	Human	Schuenemann et al. 2013, Science	SE	37223962	35345364	0	0	1903779	1119974	390402	729572	5.386	3.169	1.535	14.4998	8.4198	97.3	96.61	95.44	93.61	91.11	64.95	60	56.84
S15	modern	Martinique	1992	Human	Schuenemann et al. 2013, Science	PE	3565446	1812022	1751512	96.661	966692	844081	573117	270964	53.349	46.582	3.115	11.3087	4.2782	98.03	97.61	97.06	96.16	94.66	136.4	129	57.94
S2	modern	Antilles	1995	Human	Schuenemann et al. 2013, Science	SE	5853033	5838279	0	0	627217	532280	152211	380069	10.743	9.117	1.4	10.1817	4.5426	97.39	96.87	95.81	93.81	90.63	87.55	100	57.17
S9	modern	New_Caledonia	1996	Human	Schuenemann et al. 2013, Science	PE	7537540	3951071	3582807	90.679	1118432	994869	688042	306827	28.307	25.18	3.242	15.833	5.7087	98.27	98	97.72	97.33	96.82	168.65	160	58.76
SK11	ancient	Hungary	600-800 CE	Human	Schuenemann et al. 2018, PLOS Path.	Combined PE+SE	1722529	1722529	NA	NA	721892	533646	141823	391823	41.909	30.98	1.362	6.9818	4.111	96.12	92.75	87.19	79.75	70.78	58.24	55	55.54
SK14	ancient	UK	1046-1163 CE	Human	Mendum et al. 2014, BMC Genomics	PE	9464118	4744482	4675900	98.554	1973196	1726248	294669	1431579	41.589	36.384	1.206	42.0009	13.5472	98.27	98.1	97.99	97.91	97.84	95.89	88	57.82
SK2	ancient	UK	1268-1283 CE	Human	Schuenemann et al. 2013, Science	PE	108487698	52705090	51194770	97.134	47889463	39496640	38975854	520786	90.863	74.939	75.84	10.4318	4.1344	97.38	97.05	96.5	95.4	93.37	65.46	63	56.96
SK8	ancient	UK	1010-1160 CE	Human	Schuenemann et al. 2013, Science	PE	19796318	11131400	8567232	76.965	1251256	1081878	233372	848506	11.241	9.719	1.275	22.6319	7.7531	97.71	97.64	97.57	97.5	97.4	87.17	76	56.9
SM1	modern	West_Africa	1979	Sooty mangabey	Honap et al. 2018	SE	697450	697448	0	0	451356	436165	58264	377901	64.715	62.537	1.154	29.0001	8.1171	98.95	98.75	98.6	98.47	98.36	250.8	254	57.57
T18	ancient	Italy	600-700 CE	Human	Schuenemann et al. 2018, PLOS Path.	Combined PE+SE	1652701	1652701	NA	NA	503646	371131	89460	281671	30.474	22.456	1.318	6.1287	3.7498	95.89	91.34	84.24	74.94	64.28	71.11	69	56
Thai-237	modern	Thailand	2000	Human	Benjak et al. 2018, Nat. Comm.	PE	4204922	2121843	2064575	97.301	724142	702156	105272	596884	34.128	33.092	1.176	39.8153	27.1678	98.23	97.51	96.66	95.7	94.58	218.01	237	54.6
Thai-311	modern	Thailand	2000	Human	Benjak et al. 2018, Nat. Comm.	PE	2643824	1658080	984890	59.399	982958	948675	89946	858729	59.283	57.215	1.105	74.7719	19.8766	99.32	99.19	99.1	99.02	98.93	284.57	251	58.51
Thai-53	modern	Thailand	2005	Human	Truman et al. 2011, NEJM	SE	11973675	11581797	0	0	4688640	4146673	1225872	2920801	40.483	35.803	1.42	31.9544	8.3462	97.08	97.07	97.06	97.04	97.03	35.76	36	56.83
TN	modern	India	1990	Human	GenBank fasta reference sequence; Cole et al. 2001, Nature	artificial SE	1634102	1634102	NA	NA	1634102	1591551	0	1591551	100	97.396	1	73.0457	11.542	97.89	97.88	97.86	97.85	97.84	150	150	57.81
Tsukuba-1	modern	Japan	2000	Human	Benjak et al. 2018, Nat. Comm.	PE	2698668	2032231	663957	32.671	1418049	1364253	175184	1189069	69.778	67.131	1.147	95.0453	29.0061	99.17	99.02	98.92	98.81	98.73	261.24	251	57.64
US57	modern	Marshall_Islands	2000	Human	Benjak et al. 2018, Nat. Comm.	SE	29759281	29643462	0	0	719695	695377	57047	638330	2.428	2.346	1.089	19.6546	6.4771	97.52	97.46	97.39	97.29	97.14	100.63	101	57.55
Ye2-3	modern	Yemen	2014	Human	Benjak et al. 2018, Nat. Comm.	SE	5111439	5051345	0	0	851301	809548	360394	449154	16.853	16.026	1.802	13.576	7.7427	97.26	96.65	95.6	93.88	91.26	98.78	101	56.75
Ye4-10	modern	Yemen	2015	Human	Benjak et al. 2018, Nat. Comm.	PE	9248036	4748764	4496860	94.695	4199831	4093699	1280601	2813098	88.441	86.206	1.455	298.55	55.6658	99.32	99.26	99.23	99.2	99.17	346.85	350	57.39
Ye4-11	modern	Yemen	2015	Human	Benjak et al. 2018, Nat. Comm.	PE	9862520	5129243	4730001	92.216	4313023	4190731	1434231	2756500	84.087	81.703	1.52	310.501	60.0052	99.45	99.38	99.35	99.32	99.3	368.14	377	57.3
Ye4-12	modern	Yemen	2015	Human	Benjak et al. 2018, Nat. Comm.	PE	3321872	1703133	1618183	95.012	982879	959547	127494	832053	57.71	56.34	1.153	80.0371	27.9202	99.06	98.96	98.89	98.83	98.79	314.38	317	56.41
Ye4-8	modern	Yemen	2015	Human	Benjak et al. 2018, Nat. Comm.	PE	11960368	6165673	5790363	93.913	5306555	5162142	1978403	3183739	86.066	83.724	1.621	337.342	79.0532	99.39	99.34	99.3	99.27	99.25	346.29	364	57
Zensho-2	modern	Japan	2000	Human	Benjak et al. 2018, Nat. Comm.	PE	2217230	1516836	697388	45.976	1010042	975389	93950	881439	66.589	64.304	1.107	76.3058	20.2191	99.25	99.12	98.99	98.88	98.8	282.93	251	58.51
Zensho-4	modern	Japan	2000	Human	Benjak et al. 2018, Nat. Comm.	PE	2438378	1786883	648781	36.308	748889	714368	58638	655730	41.91	39.978	1.089	50.3475	14.717	98.89	98.61	98.48	98.38	98.31	250.94	251	58.47
Zensho-5	modern	Japan	2000	Human	Benjak et al. 2018, Nat. Comm.	PE	3472526	2773833	697825	25.157	936385	887758	120267	767491	33.758	32.005	1.157	59.7365	21.3811	98.81	98.53	98.39	98.27	98.19	254.38	251	57.92
Zensho-9	modern	Japan	2000	Human	Benjak et al. 2018, Nat. Comm.	PE	3759942	2792019	966399	34.613	754706	720892	76328	644564	27.031	25.82	1.118	50.0273	18.6125	98.73	98.48	98.34	98.25	98.16	253.66	251	58.1

## Sheet: Supplementary Table 4
Multi-omic detection of Mycobacterium leprae in archaeological human dental calculus | Philosophical Transactions B | Fotakis et al 2020
Supplementary Table 4. List of regions excluded in phylogenetic and SNP effect analysis
Reference	Type of region	Start position	End position
NC_002677.1	rRNA	1341144	1341393
NC_002677.1	rRNA	1341395	1342692
NC_002677.1	rRNA	1342976	1343118
NC_002677.1	rRNA	1343120	1346100
NC_002677.1	rRNA	1346186	1346301
NC_002677.1	tRNA	12194	12270
NC_002677.1	tRNA	12404	12479
NC_002677.1	tRNA	28890	28972
NC_002677.1	tRNA	160312	160401
NC_002677.1	tRNA	165035	165127
NC_002677.1	tRNA	165147	165219
NC_002677.1	tRNA	251305	251377
NC_002677.1	tRNA	271901	271976
NC_002677.1	tRNA	326132	326203
NC_002677.1	tRNA	344340	344413
NC_002677.1	tRNA	524675	524750
NC_002677.1	tRNA	526168	526243
NC_002677.1	tRNA	780284	780360
NC_002677.1	tRNA	990844	990916
NC_002677.1	tRNA	1316300	1316375
NC_002677.1	tRNA	1374076	1374158
NC_002677.1	tRNA	1481448	1481521
NC_002677.1	tRNA	1531698	1531774
NC_002677.1	tRNA	1535951	1536036
NC_002677.1	tRNA	1602376	1602450
NC_002677.1	tRNA	1602465	1602538
NC_002677.1	tRNA	1602564	1602639
NC_002677.1	tRNA	1602818	1602892
NC_002677.1	tRNA	1638366	1638442
NC_002677.1	tRNA	1785013	1785089
NC_002677.1	tRNA	1785225	1785295
NC_002677.1	tRNA	1987240	1987314
NC_002677.1	tRNA	2033106	2033181
NC_002677.1	tRNA	2033269	2033343
NC_002677.1	tRNA	2133844	2133919
NC_002677.1	tRNA	2135494	2135567
NC_002677.1	tRNA	2292901	2292973
NC_002677.1	tRNA	2294800	2294876
NC_002677.1	tRNA	2294930	2295002
NC_002677.1	tRNA	2506601	2506673
NC_002677.1	tRNA	2594578	2594654
NC_002677.1	tRNA	2594683	2594759
NC_002677.1	tRNA	2594790	2594862
NC_002677.1	tRNA	2594986	2595058
NC_002677.1	tRNA	2659692	2659766
NC_002677.1	tRNA	2707385	2707468
NC_002677.1	tRNA	2736797	2736870
NC_002677.1	tRNA	2769253	2769338
NC_002677.1	tRNA	2949298	2949388
NC_002677.1	tRNA	2989356	2989429
NC_002677.1	repeat_region	11189	11473
NC_002677.1	repeat_region	39269	39991
NC_002677.1	repeat_region	49168	50496
NC_002677.1	repeat_region	71670	71773
NC_002677.1	repeat_region	73074	73136
NC_002677.1	repeat_region	74457	75125
NC_002677.1	repeat_region	126536	126556
NC_002677.1	repeat_region	126557	126577
NC_002677.1	repeat_region	128108	128677
NC_002677.1	repeat_region	167887	168892
NC_002677.1	repeat_region	171902	172907
NC_002677.1	repeat_region	204703	207085
NC_002677.1	repeat_region	207086	207280
NC_002677.1	repeat_region	208823	208975
NC_002677.1	repeat_region	238509	239454
NC_002677.1	repeat_region	238509	238529
NC_002677.1	repeat_region	238530	239409
NC_002677.1	repeat_region	239410	239454
NC_002677.1	repeat_region	259473	260254
NC_002677.1	repeat_region	276000	276785
NC_002677.1	repeat_region	279989	280838
NC_002677.1	repeat_region	287703	287723
NC_002677.1	repeat_region	287724	287744
NC_002677.1	repeat_region	308814	308841
NC_002677.1	repeat_region	348453	349480
NC_002677.1	repeat_region	348535	349414
NC_002677.1	repeat_region	349415	349442
NC_002677.1	repeat_region	369095	369127
NC_002677.1	repeat_region	369128	371510
NC_002677.1	repeat_region	371511	371531
NC_002677.1	repeat_region	389364	390409
NC_002677.1	repeat_region	389417	390296
NC_002677.1	repeat_region	390297	390324
NC_002677.1	repeat_region	407378	408126
NC_002677.1	repeat_region	421979	422252
NC_002677.1	repeat_region	492656	493841
NC_002677.1	repeat_region	523180	523810
NC_002677.1	repeat_region	544404	545582
NC_002677.1	repeat_region	547228	547967
NC_002677.1	repeat_region	577796	578589
NC_002677.1	repeat_region	687053	687177
NC_002677.1	repeat_region	690412	691665
NC_002677.1	repeat_region	690413	690473
NC_002677.1	repeat_region	727200	728460
NC_002677.1	repeat_region	728399	728459
NC_002677.1	repeat_region	728495	728946
NC_002677.1	repeat_region	728495	728901
NC_002677.1	repeat_region	728902	728946
NC_002677.1	repeat_region	754310	754472
NC_002677.1	repeat_region	827601	827624
NC_002677.1	repeat_region	827625	827648
NC_002677.1	repeat_region	847093	847113
NC_002677.1	repeat_region	847114	847134
NC_002677.1	repeat_region	948935	948964
NC_002677.1	repeat_region	977017	977777
NC_002677.1	repeat_region	980403	981142
NC_002677.1	repeat_region	982996	983158
NC_002677.1	repeat_region	984591	984626
NC_002677.1	repeat_region	1008997	1009859
NC_002677.1	repeat_region	1019002	1019602
NC_002677.1	repeat_region	1093035	1094016
NC_002677.1	repeat_region	1096810	1097734
NC_002677.1	repeat_region	1106108	1106128
NC_002677.1	repeat_region	1106129	1108511
NC_002677.1	repeat_region	1108512	1108706
NC_002677.1	repeat_region	1139035	1139074
NC_002677.1	repeat_region	1141414	1142430
NC_002677.1	repeat_region	1141484	1141504
NC_002677.1	repeat_region	1141505	1142385
NC_002677.1	repeat_region	1142386	1142430
NC_002677.1	repeat_region	1212166	1213036
NC_002677.1	repeat_region	1213037	1214053
NC_002677.1	repeat_region	1213037	1213081
NC_002677.1	repeat_region	1213082	1213962
NC_002677.1	repeat_region	1220160	1222101
NC_002677.1	repeat_region	1220160	1221222
NC_002677.1	repeat_region	1221223	1222101
NC_002677.1	repeat_region	1242673	1243696
NC_002677.1	repeat_region	1242751	1242788
NC_002677.1	repeat_region	1242789	1243669
NC_002677.1	repeat_region	1243670	1243698
NC_002677.1	repeat_region	1293273	1294025
NC_002677.1	repeat_region	1380273	1381151
NC_002677.1	repeat_region	1381663	1381722
NC_002677.1	repeat_region	1381770	1382838
NC_002677.1	repeat_region	1407672	1408507
NC_002677.1	repeat_region	1426553	1427352
NC_002677.1	repeat_region	1428085	1428170
NC_002677.1	repeat_region	1450947	1451715
NC_002677.1	repeat_region	1480312	1481026
NC_002677.1	repeat_region	1500246	1501002
NC_002677.1	repeat_region	1533883	1534810
NC_002677.1	repeat_region	1538642	1539695
NC_002677.1	repeat_region	1539886	1539935
NC_002677.1	repeat_region	1539936	1541188
NC_002677.1	repeat_region	1541129	1541188
NC_002677.1	repeat_region	1552534	1554084
NC_002677.1	repeat_region	1554201	1555751
NC_002677.1	repeat_region	1572915	1573585
NC_002677.1	repeat_region	1587621	1587764
NC_002677.1	repeat_region	1587625	1587765
NC_002677.1	repeat_region	1593045	1594078
NC_002677.1	repeat_region	1593172	1593199
NC_002677.1	repeat_region	1593200	1594078
NC_002677.1	repeat_region	1594280	1595034
NC_002677.1	repeat_region	1641317	1641402
NC_002677.1	repeat_region	1647296	1648235
NC_002677.1	repeat_region	1650962	1652036
NC_002677.1	repeat_region	1702192	1702218
NC_002677.1	repeat_region	1702219	1703101
NC_002677.1	repeat_region	1702219	1702263
NC_002677.1	repeat_region	1702264	1703101
NC_002677.1	repeat_region	1791265	1791961
NC_002677.1	repeat_region	1816851	1816892
NC_002677.1	repeat_region	1821848	1822910
NC_002677.1	repeat_region	1821975	1822002
NC_002677.1	repeat_region	1822003	1822883
NC_002677.1	repeat_region	1822884	1822910
NC_002677.1	repeat_region	1848089	1848865
NC_002677.1	repeat_region	1870268	1871060
NC_002677.1	repeat_region	1958773	1959830
NC_002677.1	repeat_region	1999045	1999744
NC_002677.1	repeat_region	2003855	2005033
NC_002677.1	repeat_region	2041727	2042740
NC_002677.1	repeat_region	2041795	2042674
NC_002677.1	repeat_region	2042675	2042702
NC_002677.1	repeat_region	2078571	2079396
NC_002677.1	repeat_region	2113323	2114583
NC_002677.1	repeat_region	2114611	2114631
NC_002677.1	repeat_region	2114632	2114925
NC_002677.1	repeat_region	2134960	2135335
NC_002677.1	repeat_region	2152252	2153069
NC_002677.1	repeat_region	2161575	2162119
NC_002677.1	repeat_region	2161575	2161999
NC_002677.1	repeat_region	2162000	2162037
NC_002677.1	repeat_region	2162038	2162119
NC_002677.1	repeat_region	2203983	2204566
NC_002677.1	repeat_region	2204517	2204566
NC_002677.1	repeat_region	2207445	2208705
NC_002677.1	repeat_region	2208708	2210813
NC_002677.1	repeat_region	2233397	2234450
NC_002677.1	repeat_region	2264780	2265089
NC_002677.1	repeat_region	2285671	2285731
NC_002677.1	repeat_region	2300554	2301247
NC_002677.1	repeat_region	2308927	2309690
NC_002677.1	repeat_region	2329118	2329988
NC_002677.1	repeat_region	2329989	2330949
NC_002677.1	repeat_region	2329989	2330033
NC_002677.1	repeat_region	2330034	2330907
NC_002677.1	repeat_region	2330908	2330935
NC_002677.1	repeat_region	2342518	2343336
NC_002677.1	repeat_region	2353511	2355893
NC_002677.1	repeat_region	2355894	2356039
NC_002677.1	repeat_region	2409794	2409946
NC_002677.1	repeat_region	2479007	2479152
NC_002677.1	repeat_region	2479153	2481535
NC_002677.1	repeat_region	2481536	2481552
NC_002677.1	repeat_region	2502006	2502427
NC_002677.1	repeat_region	2504357	2504778
NC_002677.1	repeat_region	2562936	2563675
NC_002677.1	repeat_region	2583814	2583840
NC_002677.1	repeat_region	2597735	2597768
NC_002677.1	repeat_region	2655600	2656352
NC_002677.1	repeat_region	2679462	2680308
NC_002677.1	repeat_region	2785433	2785495
NC_002677.1	repeat_region	2813398	2814788
NC_002677.1	repeat_region	2814882	2814996
NC_002677.1	repeat_region	2818807	2820197
NC_002677.1	repeat_region	2820282	2820396
NC_002677.1	repeat_region	2828540	2828813
NC_002677.1	repeat_region	2835851	2836586
NC_002677.1	repeat_region	2842477	2843695
NC_002677.1	repeat_region	2848565	2849784
NC_002677.1	repeat_region	2858662	2859664
NC_002677.1	repeat_region	2858672	2859551
NC_002677.1	repeat_region	2859552	2859579
NC_002677.1	repeat_region	2865566	2865648
NC_002677.1	repeat_region	2870010	2870271
NC_002677.1	repeat_region	2875314	2876227
NC_002677.1	repeat_region	2875314	2876174
NC_002677.1	repeat_region	2887367	2887676
NC_002677.1	repeat_region	2928131	2928175
NC_002677.1	repeat_region	2932108	2932168
NC_002677.1	repeat_region	2932164	2932867
NC_002677.1	repeat_region	2933129	2933832
NC_002677.1	repeat_region	2939794	2939821
NC_002677.1	repeat_region	2943388	2944221
NC_002677.1	repeat_region	2945487	2945555
NC_002677.1	repeat_region	2953200	2953232
NC_002677.1	repeat_region	2953233	2953804
NC_002677.1	repeat_region	2991417	2991670
NC_002677.1	repeat_region	3042159	3043487
NC_002677.1	repeat_region	3044255	3044994
NC_002677.1	repeat_region	3089613	3090459
NC_002677.1	repeat_region	3112112	3112681
NC_002677.1	repeat_region	3142534	3143380
NC_002677.1	repeat_region	3145214	3145498
NC_002677.1	repeat_region	3194229	3194490
NC_002677.1	repeat_region	3241403	3242588
NC_002677.1	repeat_region	3247584	3248212
NC_002677.1	SK12	12220	12220
NC_002677.1	SK12	28938	28938
NC_002677.1	SK12	102916	102916
NC_002677.1	SK12	271915	271915
NC_002677.1	SK12	294388	294388
NC_002677.1	SK12	294412	294412
NC_002677.1	SK12	294553	294553
NC_002677.1	SK12	294556	294556
NC_002677.1	SK12	294586	294586
NC_002677.1	SK12	306077	306077
NC_002677.1	SK12	306614	306614
NC_002677.1	SK12	306818	306818
NC_002677.1	SK12	306832	306832
NC_002677.1	SK12	307004	307004
NC_002677.1	SK12	307745	307745
NC_002677.1	SK12	307889	307889
NC_002677.1	SK12	334248	334248
NC_002677.1	SK12	378767	378767
NC_002677.1	SK12	378788	378788
NC_002677.1	SK12	378974	378974
NC_002677.1	SK12	405634	405634
NC_002677.1	SK12	405731	405731
NC_002677.1	SK12	406087	406087
NC_002677.1	SK12	406111	406111
NC_002677.1	SK12	406222	406222
NC_002677.1	SK12	406666	406666
NC_002677.1	SK12	524691	524691
NC_002677.1	SK12	535150	535150
NC_002677.1	SK12	649685	649685
NC_002677.1	SK12	656921	656921
NC_002677.1	SK12	660539	660539
NC_002677.1	SK12	695845	695845
NC_002677.1	SK12	720496	720496
NC_002677.1	SK12	720514	720514
NC_002677.1	SK12	720673	720673
NC_002677.1	SK12	720710	720710
NC_002677.1	SK12	720712	720712
NC_002677.1	SK12	720778	720778
NC_002677.1	SK12	760846	760846
NC_002677.1	SK12	835215	835215
NC_002677.1	SK12	835953	835953
NC_002677.1	SK12	836199	836199
NC_002677.1	SK12	836202	836202
NC_002677.1	SK12	836222	836222
NC_002677.1	SK12	878968	878968
NC_002677.1	SK12	914327	914327
NC_002677.1	SK12	914336	914336
NC_002677.1	SK12	922237	922237
NC_002677.1	SK12	922240	922240
NC_002677.1	SK12	922296	922296
NC_002677.1	SK12	922714	922714
NC_002677.1	SK12	923401	923401
NC_002677.1	SK12	979455	979455
NC_002677.1	SK12	979497	979497
NC_002677.1	SK12	990887	990887
NC_002677.1	SK12	1021237	1021237
NC_002677.1	SK12	1021243	1021243
NC_002677.1	SK12	1053706	1053706
NC_002677.1	SK12	1189662	1189662
NC_002677.1	SK12	1189686	1189686
NC_002677.1	SK12	1189782	1189782
NC_002677.1	SK12	1316311	1316311
NC_002677.1	SK12	1316350	1316350
NC_002677.1	SK12	1316360	1316360
NC_002677.1	SK12	1334279	1334279
NC_002677.1	SK12	1336890	1336890
NC_002677.1	SK12	1336980	1336980
NC_002677.1	SK12	1341306	1341306
NC_002677.1	SK12	1341572	1341572
NC_002677.1	SK12	1341755	1341755
NC_002677.1	SK12	1342153	1342153
NC_002677.1	SK12	1342310	1342310
NC_002677.1	SK12	1342414	1342414
NC_002677.1	SK12	1342420	1342420
NC_002677.1	SK12	1342615	1342615
NC_002677.1	SK12	1343090	1343090
NC_002677.1	SK12	1343133	1343133
NC_002677.1	SK12	1343505	1343505
NC_002677.1	SK12	1343506	1343506
NC_002677.1	SK12	1343611	1343611
NC_002677.1	SK12	1343631	1343631
NC_002677.1	SK12	1343838	1343838
NC_002677.1	SK12	1343935	1343935
NC_002677.1	SK12	1343936	1343936
NC_002677.1	SK12	1343937	1343937
NC_002677.1	SK12	1343938	1343938
NC_002677.1	SK12	1343975	1343975
NC_002677.1	SK12	1344390	1344390
NC_002677.1	SK12	1344830	1344830
NC_002677.1	SK12	1344880	1344880
NC_002677.1	SK12	1345281	1345281
NC_002677.1	SK12	1345560	1345560
NC_002677.1	SK12	1345564	1345564
NC_002677.1	SK12	1345603	1345603
NC_002677.1	SK12	1345899	1345899
NC_002677.1	SK12	1345935	1345935
NC_002677.1	SK12	1535965	1535965
NC_002677.1	SK12	1569773	1569773
NC_002677.1	SK12	1580151	1580151
NC_002677.1	SK12	1602395	1602395
NC_002677.1	SK12	1602426	1602426
NC_002677.1	SK12	1602560	1602560
NC_002677.1	SK12	1624310	1624310
NC_002677.1	SK12	1624313	1624313
NC_002677.1	SK12	1624343	1624343
NC_002677.1	SK12	1624544	1624544
NC_002677.1	SK12	1625588	1625588
NC_002677.1	SK12	1652826	1652826
NC_002677.1	SK12	1653468	1653468
NC_002677.1	SK12	1662534	1662534
NC_002677.1	SK12	1662539	1662539
NC_002677.1	SK12	1662552	1662552
NC_002677.1	SK12	1663176	1663176
NC_002677.1	SK12	1668528	1668528
NC_002677.1	SK12	1668552	1668552
NC_002677.1	SK12	1670463	1670463
NC_002677.1	SK12	1671045	1671045
NC_002677.1	SK12	1764569	1764569
NC_002677.1	SK12	1789449	1789449
NC_002677.1	SK12	1789467	1789467
NC_002677.1	SK12	1789470	1789470
NC_002677.1	SK12	1833269	1833269
NC_002677.1	SK12	1833278	1833278
NC_002677.1	SK12	1833299	1833299
NC_002677.1	SK12	1881356	1881356
NC_002677.1	SK12	1881440	1881440
NC_002677.1	SK12	1881671	1881671
NC_002677.1	SK12	1990009	1990009
NC_002677.1	SK12	1990054	1990054
NC_002677.1	SK12	1990057	1990057
NC_002677.1	SK12	1990063	1990063
NC_002677.1	SK12	2033135	2033135
NC_002677.1	SK12	2043002	2043002
NC_002677.1	SK12	2043020	2043020
NC_002677.1	SK12	2044752	2044752
NC_002677.1	SK12	2044764	2044764
NC_002677.1	SK12	2085550	2085550
NC_002677.1	SK12	2086077	2086077
NC_002677.1	SK12	2086112	2086112
NC_002677.1	SK12	2133854	2133854
NC_002677.1	SK12	2133921	2133921
NC_002677.1	SK12	2135541	2135541
NC_002677.1	SK12	2135552	2135552
NC_002677.1	SK12	2179505	2179505
NC_002677.1	SK12	2195761	2195761
NC_002677.1	SK12	2195786	2195786
NC_002677.1	SK12	2196754	2196754
NC_002677.1	SK12	2196775	2196775
NC_002677.1	SK12	2196790	2196790
NC_002677.1	SK12	2196868	2196868
NC_002677.1	SK12	2196880	2196880
NC_002677.1	SK12	2196911	2196911
NC_002677.1	SK12	2199478	2199478
NC_002677.1	SK12	2233150	2233150
NC_002677.1	SK12	2239220	2239220
NC_002677.1	SK12	2243708	2243708
NC_002677.1	SK12	2243720	2243720
NC_002677.1	SK12	2243726	2243726
NC_002677.1	SK12	2255967	2255967
NC_002677.1	SK12	2256012	2256012
NC_002677.1	SK12	2256708	2256708
NC_002677.1	SK12	2257434	2257434
NC_002677.1	SK12	2257463	2257463
NC_002677.1	SK12	2257773	2257773
NC_002677.1	SK12	2259015	2259015
NC_002677.1	SK12	2259054	2259054
NC_002677.1	SK12	2259129	2259129
NC_002677.1	SK12	2259132	2259132
NC_002677.1	SK12	2270230	2270230
NC_002677.1	SK12	2271604	2271604
NC_002677.1	SK12	2271838	2271838
NC_002677.1	SK12	2271894	2271894
NC_002677.1	SK12	2271909	2271909
NC_002677.1	SK12	2272123	2272123
NC_002677.1	SK12	2272129	2272129
NC_002677.1	SK12	2272203	2272203
NC_002677.1	SK12	2273059	2273059
NC_002677.1	SK12	2273077	2273077
NC_002677.1	SK12	2273424	2273424
NC_002677.1	SK12	2273479	2273479
NC_002677.1	SK12	2273605	2273605
NC_002677.1	SK12	2273637	2273637
NC_002677.1	SK12	2273650	2273650
NC_002677.1	SK12	2274550	2274550
NC_002677.1	SK12	2274979	2274979
NC_002677.1	SK12	2275471	2275471
NC_002677.1	SK12	2275483	2275483
NC_002677.1	SK12	2275519	2275519
NC_002677.1	SK12	2275549	2275549
NC_002677.1	SK12	2275612	2275612
NC_002677.1	SK12	2275656	2275656
NC_002677.1	SK12	2276347	2276347
NC_002677.1	SK12	2276371	2276371
NC_002677.1	SK12	2292915	2292915
NC_002677.1	SK12	2292968	2292968
NC_002677.1	SK12	2344883	2344883
NC_002677.1	SK12	2344895	2344895
NC_002677.1	SK12	2452748	2452748
NC_002677.1	SK12	2464772	2464772
NC_002677.1	SK12	2465225	2465225
NC_002677.1	SK12	2465239	2465239
NC_002677.1	SK12	2465249	2465249
NC_002677.1	SK12	2531827	2531827
NC_002677.1	SK12	2560221	2560221
NC_002677.1	SK12	2569926	2569926
NC_002677.1	SK12	2594633	2594633
NC_002677.1	SK12	2594638	2594638
NC_002677.1	SK12	2594847	2594847
NC_002677.1	SK12	2617817	2617817
NC_002677.1	SK12	2628704	2628704
NC_002677.1	SK12	2628711	2628711
NC_002677.1	SK12	2707407	2707407
NC_002677.1	SK12	2755008	2755008
NC_002677.1	SK12	2755947	2755947
NC_002677.1	SK12	2769082	2769082
NC_002677.1	SK12	2964616	2964616
NC_002677.1	SK12	2972103	2972103
NC_002677.1	SK12	2972262	2972262
NC_002677.1	SK12	2982194	2982194
NC_002677.1	SK12	2989423	2989423
NC_002677.1	SK12	3136110	3136110

## Sheet: Supplementary Table 5
Multi-omic detection of Mycobacterium leprae in archaeological human dental calculus | Philosophical Transactions B | Fotakis et al 2020
Supplementary Table 5. Table of SNPs that were called in the SK92 genome when regions were excluded. SNPs highlighted in orange are unique to SK92 in the dataset
Position	Reference	SNP	SNP Effect	Locus tag	Gene name	Gene type	Gene function	old_AA/new_AA	Old_codon/New_codon	Codon_Num(CDS)	CDS_size	SK92	NHDP-55	NHDP-63	NHDP-98	W-09	2936	Thai-53	Pak	ARLP-29	Ml9-81	Gu4-19L	ARLP-40	Jorgen-404	Br2016-26	Ml10-93	Body-188	ARLP-73	Ng17-39	ARLP-68	Ng15-37	Br4923	LRC-1A	ARLP-37	Br2016-46	Ng12-33	SK11	ARLP-32	Brw15-1E	Bn7-41	Ml6-50	Br14-4	Ye2-3	Airaku-3	Br2016-21	S15	Br2016-45	Jorgen-533	Br2016-15
73	A	G	NON_SYNONYMOUS_CODING	ML0001	dnaA	CDS	chromosome replication initiator DnaA	S/G	Agt/Ggt	25	1566	G	G	G	G	G	.	.	.	.	G	G	.	G	G	G	G	.	G	.	G	G	.	.	G	G	G	.	G	G	G	G	N	.	G	G	G	G	G
1011	G	A	SYNONYMOUS_CODING	ML0001	dnaA	CDS	chromosome replication initiator DnaA	E/E	gaG/gaA	337	1566	A	A	A	A	A	.	.	.	.	.	.	.	.	.	.	.	.	.	.	.	.	.	.	A	.	N	.	.	.	.	.	.	.	A	.	.	.	.
7614	C	T	SYNONYMOUS_CODING	ML0006	gyrA	CDS	DNA gyrase subunit A	R/R	cgC/cgT	99	3750	T	T	T	T	T	.	.	.	.	.	.	.	T	.	.	.	.	.	.	.	.	.	.	T	.	.	.	T	.	.	.	.	.	T	.	T	T	.
15985	G	A	INTERGENIC			intergenic region						A	A	A	A	A	.	.	.	.	.	.	.	.	.	.	.	.	.	.	.	.	.	.	A	.	N	.	.	.	.	.	.	.	A	.	.	.	.
22488	G	A	NON_SYNONYMOUS_CODING	ML0018	pbpA	CDS	penicillin-binding protein	P/S	Cca/Tca	394	1479	A	A	A	A	A	.	.	.	.	.	.	.	.	.	.	.	.	.	.	.	.	.	.	A	.	.	.	.	.	.	.	.	.	A	.	.	.	.
38202	C	T	NON_SYNONYMOUS_CODING	ML0032	leuS	CDS	leucyl-tRNA synthetase	R/W	Cgg/Tgg	628	2919	T	T	T	T	T	.	.	.	.	.	.	.	.	.	.	.	.	.	.	.	.	.	.	T	.	.	.	.	.	.	.	.	.	T	.	.	.	.
52851	T	C	NON_SYNONYMOUS_CODING	ML0042	ML0042	CDS	hypothetical protein	W/R	Tgg/Cgg	287	1404	C	C	C	C	C	C	C	C	C	C	C	C	C	C	C	C	C	C	C	C	C	C	C	C	C	N	C	C	C	C	C	N	C	C	C	C	C	C
77864	T	C	SYNONYMOUS_CODING	ML0061	gltB	CDS	ferredoxin-dependent glutamate synthase	G/G	ggT/ggC	52	4584	C	C	C	C	C	C	C	C	C	C	C	C	C	C	C	C	C	C	C	C	C	C	C	C	C	N	C	C	C	C	C	C	C	C	C	C	C	C
100574	A	G	SYNONYMOUS_CODING	ML0080	ML0080	pseudogene		D/D	gaT/gaC	26		G	G	G	G	G	.	.	.	.	G	G	.	G	G	G	G	N	G	.	G	G	.	.	G	G	G	.	G	G	G	G	N	.	G	G	G	G	G
116225	C	T	SYNONYMOUS_CODING	ML0093	ML0093	CDS	hypothetical protein	G/G	ggC/ggT	285	1932	T	T	T	T	T	.	.	.	.	.	.	.	T	.	.	.	.	.	.	.	.	.	.	T	.	N	.	T	.	.	.	.	.	T	.	T	T	.
193848	C	T	INTERGENIC			intergenic region						T	T	T	T	T	.	.	.	.	.	.	.	T	.	.	.	.	.	.	.	.	.	.	T	.	.	.	T	.	.	.	.	.	T	.	T	T	.
298572	A	G	SYNONYMOUS_CODING	ML0227	ML0227	CDS	hypothetical protein	V/V	gtA/gtG	19	477	G	G	G	G	G	G	.	G	G	G	G	G	G	G	G	G	G	G	G	G	G	.	G	G	G	G	G	G	G	G	G	G	G	G	G	G	G	G
330125	G	A	NON_SYNONYMOUS_CODING	ML0252	mfd	CDS	transcription-repair coupling factor	A/T	Gcc/Acc	687	3675	A	A	A	A	A	.	.	.	.	A	A	.	A	A	A	A	.	A	.	A	A	.	.	A	A	A	.	A	A	A	A	N	.	A	A	A	A	A
365411	A	G	NON_SYNONYMOUS_CODING	ML0283	ML0283	CDS	cation-efflux transporter component	K/E	Aag/Gag	166	807	G	G	G	G	G	.	.	.	.	.	.	.	G	.	.	.	.	.	.	.	.	.	.	G	.	.	.	G	.	.	.	.	.	G	.	G	G	.
389111	C	T	INTERGENIC			intergenic region						T	.	.	.	.	.	.	.	.	.	.	.	.	.	.	.	.	.	.	.	.	.	.	.	.	.	.	.	.	.	.	.	.	.	.	.	.	.
481476	A	G	SYNONYMOUS_CODING	ML0387	guaB2	CDS	inosine 5'-monophosphate dehydrogenase	L/L	ttA/ttG	272	1590	G	G	G	G	G	G	.	G	G	G	G	G	G	G	G	G	G	G	G	G	G	.	G	G	G	N	G	G	G	G	G	G	G	G	G	G	G	G
494674	T	G	NON_SYNONYMOUS_CODING	ML0397	ML0397	CDS	transporter protein	E/D	gaA/gaC	358	1809	G	G	G	G	G	G	.	G	G	G	G	G	G	G	G	G	G	G	G	G	G	.	G	G	G	N	G	G	G	G	G	G	G	G	G	G	G	G
604325	T	C	SYNONYMOUS_CODING	ML0498	ML0498	pseudogene		A/A	gcT/gcC	72		C	C	C	C	C	.	.	.	.	.	.	.	C	.	.	.	.	.	.	.	.	.	.	C	.	.	.	C	.	.	.	.	.	C	.	C	C	.
657736	G	C	SYNONYMOUS_CODING	ML0541	gmk	CDS	guanylate kinase	R/R	cgG/cgC	157	633	C	C	C	C	C	C	C	C	C	C	C	C	C	C	C	C	C	C	C	C	C	C	C	C	C	N	C	C	C	C	C	N	C	C	C	C	C	C
694090	T	C	NON_SYNONYMOUS_CODING	ML0569	ML0569	CDS	hypothetical protein	T/A	Acg/Gcg	113	816	C	C	C	C	C	C	.	C	C	C	C	C	C	C	C	C	C	C	C	C	C	.	C	C	C	C	C	C	C	C	C	C	C	C	C	C	C	C
773302	C	T	NON_SYNONYMOUS_CODING	ML0640	ML0640	CDS	hypothetical protein	G/E	gGg/gAg	63	1422	T	.	.	.	.	.	.	.	.	.	.	.	.	.	.	.	.	.	.	.	.	.	.	.	.	N	.	.	.	.	.	.	.	.	.	.	.	.
832152	T	C	NON_SYNONYMOUS_CODING	ML0694	ML0694	pseudogene		N/D	Aat/Gat	129		C	C	C	C	C	.	.	.	C	C	C	C	C	C	C	C	C	C	C	C	C	.	.	C	C	C	C	C	C	C	C	N	.	C	C	C	C	C
840584	A	G	NON_SYNONYMOUS_CODING	ML0702	ML0702	CDS		L/P	cTa/cCa	77		G	G	G	G	G	G	.	G	G	G	G	G	G	G	G	G	G	G	G	G	G	.	G	G	G	G	G	G	G	G	G	G	G	G	G	G	G	G
890453	A	G	NON_SYNONYMOUS_CODING	ML0747	ctpC	CDS	cation transport ATPase	V/A	gTg/gCg	173	2178	G	G	G	G	G	G	.	G	G	G	G	G	G	G	G	G	G	G	G	G	G	.	G	G	G	N	G	G	G	G	G	G	G	G	G	G	G	G
904824	G	C	SYNONYMOUS_CODING	ML0763	manB	CDS	phosphomannomutase	V/V	gtG/gtC	50	1407	C	C	C	C	C	C	.	C	C	C	C	C	C	C	C	C	C	C	C	C	C	.	C	C	C	N	C	C	C	C	C	C	C	C	C	C	C	C
972005	T	G	NON_SYNONYMOUS_CODING	ML0821	ML0821	pseudogene		V/G	gTt/gGt	738		G	G	G	G	G	.	.	.	G	G	G	G	G	G	G	G	G	G	G	G	G	.	.	G	G	G	G	G	G	G	G	.	.	G	G	G	G	G
980049	C	T	SYNONYMOUS_CODING	ML0826	glyS	CDS	glycyl-tRNA synthetase	A/A	gcC/gcT	403	1392	T	.	.	.	.	.	.	.	.	.	.	.	.	.	.	.	.	.	.	.	.	.	.	.	.	N	.	.	.	.	.	.	.	.	.	.	.	.
1017407	G	A	NON_SYNONYMOUS_CODING	ML0855	pepR	CDS	zinc protease	E/K	Gag/Aag	387	1275	A	A	A	A	A	.	.	.	.	.	.	.	A	.	.	.	.	.	.	.	.	.	.	A	.	.	.	A	.	.	.	.	.	A	.	A	A	.
1087397	T	C	SYNONYMOUS_CODING	ML0917	ftsZ	CDS	cell division protein FtsZ	G/G	ggT/ggC	34	1140	C	C	C	C	C	C	.	C	C	C	C	C	C	C	C	C	C	C	C	C	C	.	C	C	C	C	C	C	C	C	C	C	C	C	C	C	C	C
1104232	C	G	NON_SYNONYMOUS_CODING	ML0934	ML0934	pseudogene		A/G	gCg/gGg	80		G	G	G	G	G	.	.	.	G	G	G	G	G	G	G	G	G	G	G	G	G	.	.	G	G	G	G	G	G	G	G	N	.	G	G	G	G	G
1113923	A	G	STOP_LOST	ML0943	zwf	pseudogene		*/W	tgA/tgG	393		G	G	G	G	G	.	.	.	.	.	.	.	.	.	.	.	.	.	.	.	.	.	.	G	.	.	.	.	.	.	.	.	.	G	.	.	.	.
1143423	T	C	NON_SYNONYMOUS_CODING	ML0975	ML0975	pseudogene		Y/C	tAc/tGc	246		C	C	C	C	C	C	.	C	C	C	C	C	C	C	C	C	C	C	C	C	C	.	C	C	C	C	C	C	C	C	C	C	C	C	C	C	C	C
1164291	C	T	INTERGENIC			intergenic region						T	T	T	T	T	.	.	.	.	.	.	.	.	.	.	.	.	.	.	.	.	.	.	T	.	.	.	.	.	.	.	.	.	T	.	.	N	.
1215057	G	T	NON_SYNONYMOUS_CODING	ML1048	ML1048	pseudogene		P/H	cCc/cAc	131		T	.	.	.	.	.	.	.	.	.	.	.	.	.	.	.	.	.	.	.	.	.	.	.	.	.	.	.	.	.	.	.	.	.	.	.	.	.
1217336	G	A	SYNONYMOUS_CODING	ML1051	xclC	CDS	acyl-CoA synthetase	V/V	gtG/gtA	76	1431	A	A	A	A	A	.	.	.	.	.	.	.	.	.	.	.	.	.	.	.	.	.	.	A	.	.	.	.	.	.	.	N	.	A	.	.	.	.
1257185	T	C	INTERGENIC			intergenic region						C	C	C	C	C	C	.	C	C	C	C	C	C	C	C	C	C	C	C	C	C	.	C	C	C	N	C	C	C	C	C	C	C	C	C	C	C	C
1291018	G	A	SYNONYMOUS_CODING	ML1114	ML1114	CDS	ABC transporter ATP-binding protein	N/N	aaC/aaT	120	1755	A	A	A	A	A	.	.	.	.	.	.	.	A	.	.	.	.	.	.	.	.	.	.	A	.	.	.	A	.	.	.	.	.	A	.	A	A	.
1324009	C	G	NON_SYNONYMOUS_CODING	ML1132	rho	CDS	transcription termination factor Rho	Q/E	Cag/Gag	227	1833	G	G	G	G	G	G	.	G	G	G	G	G	G	G	G	G	G	G	G	G	G	.	G	G	G	N	G	G	G	G	G	N	G	G	G	G	G	G
1329459	C	T	SYNONYMOUS_CODING	ML1137	ML1137	CDS	glycosyltransferase	R/R	cgC/cgT	320	1200	T	T	T	T	T	.	.	.	.	.	.	.	T	.	.	.	.	.	.	.	.	.	.	T	.	N	.	T	.	.	.	.	.	T	.	T	T	.
1339813	T	C	SYNONYMOUS_CODING	ML1150	murA	CDS	UDP-N-acetylglucosamine 1-carboxyvinyltransferase	D/D	gaT/gaC	78	1257	C	C	C	C	C	.	.	.	C	C	C	C	C	C	C	C	C	C	C	C	C	.	.	C	C	C	C	C	C	C	C	N	.	C	C	C	C	C
1341142	T	G	INTERGENIC			intergenic region						G	.	.	.	.	.	.	.	.	.	.	.	N	.	.	N	.	.	.	.	.	.	.	.	.	.	.	.	.	.	.	.	.	.	N	.	.	.
1348426	T	C	INTERGENIC			intergenic region						C	C	C	C	C	C	.	C	C	C	C	C	C	C	C	C	C	C	C	C	C	.	C	C	C	C	C	C	C	C	C	C	C	C	C	C	C	C
1349562	G	A	NON_SYNONYMOUS_CODING	ML1153	ML1153	pseudogene		G/S	Ggc/Agc	355		A	.	.	.	.	.	.	.	.	.	.	.	.	.	.	.	.	.	.	.	.	.	.	.	.	.	.	.	.	.	.	N	.	.	.	.	.	.
1466041	C	A	SYNONYMOUS_CODING	ML1232	ML1232	CDS	hypothetical protein	G/G	ggG/ggT	216	1077	A	A	A	A	A	.	.	.	.	.	.	.	.	.	.	.	.	.	.	.	.	.	.	A	.	.	.	.	.	.	.	.	.	A	.	.	.	.
1529088	A	G	SYNONYMOUS_CODING	ML1284	appC	pseudogene		A/A	gcT/gcC	348		G	G	G	G	G	G	G	G	G	G	G	G	G	G	G	G	G	G	G	G	G	G	G	G	G	G	G	G	G	G	G	G	G	G	G	G	G	G
1549295	C	T	NON_SYNONYMOUS_CODING	ML1301	ML1301	CDS	3'(2'),5'-bisphosphate nucleotidase CysQ	A/V	gCg/gTg	26	816	T	.	.	.	.	.	.	.	.	.	.	.	.	.	.	.	.	.	.	.	.	.	.	.	.	N	.	.	.	.	.	.	.	.	.	.	.	.
1579109	T	G	NON_SYNONYMOUS_CODING	ML1327	ML1327	CDS		K/Q	Aaa/Caa	177		G	G	G	G	G	G	.	G	G	G	G	G	G	G	G	G	G	G	G	G	G	.	G	G	G	G	G	G	G	G	G	G	G	G	G	G	G	G
1585800	A	G	NON_SYNONYMOUS_CODING	ML1333	helY	CDS	Ski2 subfamily helicase	T/A	Acc/Gcc	436	2763	G	G	G	G	G	.	.	.	.	.	.	.	G	.	.	.	.	.	.	.	.	.	.	G	.	N	.	G	.	.	.	.	.	G	.	G	.	.
1605956	G	A	INTERGENIC			intergenic region						A	A	A	A	A	.	.	.	A	A	A	A	A	A	A	A	A	A	A	A	A	.	A	A	A	N	A	A	A	A	A	A	.	A	N	A	A	A
1625045	T	G	SYNONYMOUS_CODING	ML1363	pyrG	CDS	CTP synthetase	P/P	ccT/ccG	298	1773	G	G	G	G	G	G	G	G	G	G	G	G	G	G	G	G	G	G	G	G	G	G	G	G	G	N	G	G	G	G	G	G	G	G	G	G	G	G
1642875	G	T	NON_SYNONYMOUS_CODING	ML1378	ML1378	CDS		R/L	cGt/cTt	299		T	T	T	T	T	.	.	N	T	T	T	T	T	T	T	T	T	T	T	T	T	.	T	T	T	T	T	T	T	T	T	T	.	T	T	T	T	T
1643162	T	C	SYNONYMOUS_CODING	ML1378	ML1378	CDS		L/L	Ttg/Ctg	395		C	C	C	C	C	C	.	C	C	C	C	C	C	C	C	C	C	C	C	C	C	.	C	C	C	N	C	C	C	C	C	C	C	C	N	C	C	C
1657373	G	T	STOP_GAINED	ML1385	ML1385	CDS		C/*	tgC/tgA	606		T	T	T	T	T	.	.	.	.	.	.	.	.	.	.	.	.	.	.	.	.	.	.	T	.	N	.	.	.	.	.	.	.	T	.	.	.	.
1677493	G	C	SYNONYMOUS_CODING	ML1397	tsnR	CDS	rRNA methyltransferase	A/A	gcG/gcC	129	780	C	C	C	C	C	C	C	C	C	C	C	C	C	C	C	C	C	C	C	C	C	C	C	C	C	N	C	C	C	C	C	C	C	C	C	C	C	C
1701590	G	C	INTERGENIC			intergenic region						C	C	C	C	C	C	C	C	C	C	C	C	C	C	C	C	C	C	C	C	C	C	C	C	C	C	C	C	C	C	C	C	C	C	C	C	C	C
1734697	G	A	SYNONYMOUS_CODING	ML1441	ML1441	CDS	apolipoprotein N-acyltransferase	L/L	ctC/ctT	569	1935	A	A	A	A	A	.	.	.	.	.	.	.	.	.	.	.	.	.	.	.	.	.	.	A	.	.	.	.	.	.	.	.	.	A	.	.	.	.
1787399	C	T	NON_SYNONYMOUS_CODING	ML1484	ML1484	CDS	ribose-5-phosphate isomerase B	G/D	gGc/gAc	159	489	T	T	T	T	T	.	.	.	.	.	.	.	T	.	.	.	.	.	.	.	.	.	.	T	.	N	.	T	.	.	.	.	.	T	.	T	T	.
1843283	C	A	NON_SYNONYMOUS_CODING	ML1528	ML1528	CDS		H/Q	caC/caA	236		A	A	A	A	N	N	A	A	A	A	A	A	A	A	A	A	A	A	A	A	A	A	A	A	A	A	A	A	A	A	A	A	A	A	A	A	A	A
1897187	C	A	NON_SYNONYMOUS_CODING	ML1571	nicT	pseudogene		D/E	gaC/gaA	127		A	A	A	A	A	.	.	.	.	.	.	.	.	.	.	.	.	.	.	.	.	.	.	A	.	.	.	.	.	.	.	.	.	A	.	.	.	.
1900006	G	A	NON_SYNONYMOUS_CODING	ML1574	glnA4	pseudogene		R/C	Cgc/Tgc	17		A	A	A	A	A	.	.	.	.	.	.	.	A	.	.	.	.	.	.	.	.	.	.	A	.	N	.	A	.	.	.	.	.	A	.	A	A	.
1926696	T	C	INTERGENIC			intergenic region						C	C	C	C	C	.	.	.	.	C	C	.	C	C	C	C	.	C	.	C	C	.	.	C	C	C	.	C	C	C	C	N	.	C	C	C	C	C
1928719	A	C	INTERGENIC			intergenic region						C	C	C	C	C	.	.	.	.	.	.	.	.	.	.	.	.	.	.	.	.	.	.	C	.	.	.	.	.	.	.	.	.	C	.	.	.	.
2011747	T	C	NON_SYNONYMOUS_CODING	ML1668	lipN	pseudogene		S/G	Agt/Ggt	110		G	G	G	G	G	.	.	.	G	G	G	G	G	G	G	G	G	G	G	G	G	.	.	G	G	N	G	G	G	G	G	N	.	G	G	G	G	G
2011747	T	G	NON_SYNONYMOUS_CODING	ML1668	lipN	pseudogene		S/R	Agt/Cgt	110		G	G	G	G	G	.	.	.	G	G	G	G	G	G	G	G	G	G	G	G	G	.	.	G	G	N	G	G	G	G	G	N	.	G	G	G	G	G
2015320	G	C	NON_SYNONYMOUS_CODING	ML1671	recG	CDS	ATP-dependent DNA helicase RecG	D/E	gaC/gaG	545	2232	C	C	C	C	C	.	.	N	.	C	C	.	C	C	C	C	.	C	.	C	C	.	.	C	C	N	.	C	C	C	C	N	.	C	C	C	C	C
2100523	C	G	NON_SYNONYMOUS_CODING	ML1740	ML1740	CDS	short chain dehydrogenase	A/P	Gcg/Ccg	133	939	G	G	G	G	G	G	G	G	G	G	G	G	G	G	G	G	G	G	G	G	.	G	G	G	G	G	G	G	G	G	G	G	G	G	G	G	G	G
2274838	G	A	SYNONYMOUS_CODING	ML1891	rpoB	CDS	DNA-directed RNA polymerase subunit beta	D/D	gaC/gaT	656	3537	A	.	.	.	.	.	.	.	.	.	.	.	.	.	.	.	.	.	.	.	.	.	.	.	.	.	.	.	.	.	.	.	.	.	.	.	.	.
2459766	A	G	NON_SYNONYMOUS_CODING	ML2069	glcB	CDS	malate synthase G	K/E	Aaa/Gaa	591	2196	G	G	G	G	G	.	.	.	G	G	G	G	G	G	G	G	G	G	G	G	G	.	G	G	G	N	G	G	G	G	G	G	.	G	G	G	G	G
2530628	T	G	INTERGENIC			intergenic region						G	.	.	.	.	.	.	.	.	.	.	.	.	.	.	.	.	.	.	.	.	.	.	.	.	.	.	.	.	.	.	N	.	.	.	.	.	.
2751783	A	G	SYNONYMOUS_CODING	ML2322	asd	CDS	aspartate-semialdehyde dehydrogenase	A/A	gcT/gcC	299	1056	G	G	G	G	G	.	.	N	G	G	G	G	G	G	G	G	G	G	G	G	G	.	.	G	G	N	G	G	G	G	G	N	.	G	G	G	G	G
2768006	G	A	SYNONYMOUS_CODING	ML2336	ML2336	CDS	hypothetical protein	H/H	caC/caT	346	1392	A	.	.	.	.	.	.	.	.	.	.	.	.	.	.	.	.	.	.	.	.	.	.	.	.	N	.	.	.	.	.	.	.	.	.	.	.	.
2784324	A	G	INTERGENIC			intergenic region						G	G	G	G	G	.	.	.	.	.	.	.	.	.	.	.	.	.	.	.	.	.	.	G	.	.	.	.	.	.	.	.	.	G	.	.	.	.
2935685	A	C	SYNONYMOUS_CODING	ML2462	icl	pseudogene		P/P	ccT/ccG	251		C	C	C	C	C	.	.	.	.	C	C	.	C	C	C	C	.	C	.	C	C	.	.	C	C	N	.	C	C	C	C	N	.	C	C	C	C	C
2964999	T	C	SYNONYMOUS_CODING	ML2490	clpB	CDS	heat shock protein	E/E	gaA/gaG	256	2547	C	C	C	C	C	C	C	C	C	C	C	C	C	C	C	C	C	C	C	C	C	C	C	C	C	N	C	C	C	C	C	C	C	C	C	C	C	C
2978374	C	A	INTERGENIC			intergenic region						A	A	A	A	A	N	.	.	.	.	.	.	A	.	.	.	.	.	.	.	.	.	.	A	.	N	.	A	.	.	.	.	.	A	.	A	A	.
3016175	T	C	SYNONYMOUS_CODING	ML2534	ML2534	CDS	PE-family protein	V/V	gtA/gtG	79	309	C	C	C	C	C	C	.	C	C	C	C	C	C	C	C	C	C	C	C	C	C	.	C	C	C	N	C	C	C	C	C	C	C	C	C	C	C	C
3175296	A	C	INTERGENIC			intergenic region						C	C	C	C	C	C	C	C	C	C	C	C	C	C	C	C	C	C	C	C	C	C	C	C	C	C	C	C	C	C	C	N	C	C	C	C	C	C
3243731	A	G	SYNONYMOUS_CODING	ML2694	ML2694	pseudogene		S/S	tcA/tcG	70		G	G	G	G	G	.	.	.	.	G	G	.	G	G	G	G	.	G	.	G	G	.	.	G	G	N	.	G	G	G	G	N	.	G	G	G	G	G
[truncated: 127 more columns]

## Sheet: Supplementary Table 6
Multi-omic detection of Mycobacterium leprae in archaeological human dental calculus | Philosophical Transactions B | Fotakis et al 2020
Supplementary Table 6. C to T deamination on the 5’ end for Human and M.leprae endogenous DNA reads for dentine and calculus samples for all reads (not rarefied) and rarefied reads.
	5' C>T		5' C>T
	Not rarefied		100.000 reads	4000 reads
	Human	M.leprae	Human	M.leprae
Dentine	13.7%	3.6%	13.5%	3.6%
Calculus	5.1%	4.2%	5.1%	3.2%

## Sheet: Supplementary Table 7
Multi-omic detection of Mycobacterium leprae in archaeological human dental calculus | Philosophical Transactions B | Fotakis et al 2020
Supplementary Table 7. Observed genus-diagnostic peptides found in dental calculus.
Protein Name	N	Sequence Used for identification	BLAST ID	Length	Mass	Charge	MaxQuant Score	Matched Spectra
60 kDa chaperonin 2	1	AGAATEVELKER	Mycobacterium (g)	12	1272.6674	2;3	234.92	2
	2	AGAATEVELKERK	Mycobacterium (g)	13	1400.7623	3	64.313	1
	3	APGFGDRRK	Mycobacterium (g)	9	1002.5359	2	104.05	1
	4	DETTIVEGAGDTDAIAGR	Mycobacterium (g)	18	1789.833	2	173.03	2
	5	DLLPLLEK	Mycobacterium (g)	8	939.56408	1	56.659	1
	6	EIELEDPYEK	Mycobacterium (g)	10	1263.5871	2	99.283	1
	7	HRIEDAVR	Mycobacterium (g)	8	994.53083	2;3	135.86	2
	8	IEDAVRN*AK	Mycobacterium (g)	9	1014.5458	2;3	84.615	3
	9	IGAELVKEVAK	Mycobacterium (g)	11	1155.6863	2;3	144.57	2
	10	KWGAPTITN*DGVSIAK	Mycobacterium (g)	16	1656.8835	2	54.171	1
	11	LTGDEATGANIVK	Mycobacterium (g)	13	1287.667	2	88.075	1
	12	NVAAGANPLGLK	Mycobacterium (g)	12	1123.635	2	57.164	1
	13	NVVLEKK	Mycobacterium (g)	7	828.5069	2	67.277	1
	14	QEAVLEEPYILLVSSK	Mycobacterium (g)	16	1816.9822	2	125.52	1
	15	QIAFN*SGMEPGVVAEK	M. leprae/ M.lepromatosis (s)	16	1675.824	2	106.82	1
	16	VALEAPLK	Mycobacterium (g)	8	839.51165	2	83.206	1
	17	WGAPTITNDGVSIAK	Mycobacterium (g)	15	1528.7886	2	132.08	3
18 kDa antigen	1	ILASYQEGVLK	M. leprae (s)	11	1219.6812	2	40.475	1
	2	LSIPVAER	Mycobacterium (g)	8	883.51272	2	56.432	1
Bacterioferritin	1	HAEAITDR	Mycobacterium (g)	8	911.44609	2	128.38	1
	2	LLNEQLTSELTAINQYFLHSK	Mycobacterium (g)	21	2461.2853	3	109.61	1
	3	TRVESFDEMR	M. leprae/ M.lepromatosis (s)	10	1268.5819	2	67.187	1
Alkyl hydroperoxide reductase	1	NVEEVLR	Mycobacterium (g)	7	857.46068	2	79.116	1
	2	VVFFWPK	Mycobacterium (g)	7	921.51126	2	66.138	1
N* = Deamidation Site

## Sheet: Supplementary Table 8
Multi-omic detection of Mycobacterium leprae in archaeological human dental calculus | Philosophical Transactions B | Fotakis et al 2020
Supplementary Table 8. Top 25 genera identified in dental calculus from both the metagenomic and the metaproteomic analysis.
	Top 25 identifications
	Metagenomic Genera	Metaproteomic Genera
Shared	Actinomyces
	Aggregatibacter
	Bacteroidetes
	Campylobacter
	Corynebacterium
	Fretibacterium
	Johnsonella
	Lautropia
	Neisseria
	Porphyromonas
	Propionibacterium
	Tannerella
	Treponema
Not shared in top 25 identifications	Abiotrophia	Atopobium
	Actinobaculum	Chloroflexi
	Candidatus Saccharibacteria	Fretibacterium
	Capnocytophaga	Filifactor
	Cardiobacterium	Fusobacterium
	Desulfobulbus	Lachnoanaerobaculum
	Eikenella	Lautropia
	Eubacterium	Leptotrichia
	Methanobrevibacter	Olsenella
	Prevotella	Pseudomonas
	Rothia	Selenomonas
	Streptococcus	Veillonella
in grey : shared from the top 25 identifications
in red : bacteria belonging to the red complex bacteria
